# Supplementary material for: Interference With Complex IV as a Model of Age-Related Decline in Synaptic Connectivity
Source: Front Mol Neurosci. 2020 Mar 24;13:43. doi: 10.3389/fnmol.2020.00043 (PMC7105595; doi:10.3389/fnmol.2020.00043)
Supplement: Supplementary file 2 [file Table_1.XLSX]

## Sheet: miCox79_down
miCox79_down
Gene ID	Mapped IDs	Gene Name/Gene Symbol	PANTHER Family, Subfamily	PANTHER Protein Class
RAT|RGD=1564027|UniProtKB=A0A0G2JX94	Amot	Angiomotin;Amot;ortholog	ANGIOMOTIN (PTHR14826:SF6)
RAT|RGD=62080|UniProtKB=P28648	Cd63	CD63 antigen;Cd63;ortholog	CD63 ANTIGEN (PTHR19282:SF386)
RAT|RGD=3444|UniProtKB=P63090	Ptn	Pleiotrophin;Ptn;ortholog	PLEIOTROPHIN (PTHR13850:SF1)	cytokine(PC00083)
RAT|RGD=621275|UniProtKB=P61751	Arf4	ADP-ribosylation factor 4;Arf4;ortholog	ADP-RIBOSYLATION FACTOR 4 (PTHR11711:SF110)
RAT|RGD=62048|UniProtKB=P41516	Top2a	DNA topoisomerase 2-alpha;Top2a;ortholog	DNA TOPOISOMERASE 2-ALPHA (PTHR10169:SF38)
RAT|RGD=619731|UniProtKB=Q9QYP1	Lrp4	Low-density lipoprotein receptor-related protein 4;Lrp4;ortholog	LOW-DENSITY LIPOPROTEIN RECEPTOR-RELATED PROTEIN 4 (PTHR24270:SF5)
RAT|RGD=1306510|UniProtKB=D3ZRX1	Zfp189	Zinc finger protein 189;Zfp189;ortholog	ZINC FINGER PROTEIN 189 (PTHR24377:SF316)
RAT|RGD=71044|UniProtKB=P37397	Cnn3	Calponin-3;Cnn3;ortholog	CALPONIN-3 (PTHR18959:SF46)	non-motor actin binding protein(PC00165)
RAT|RGD=1305625|UniProtKB=Q5HZB0	Tmem123	Porimin;Tmem123;ortholog	PORIMIN (PTHR11337:SF14)
RAT|RGD=1311754|UniProtKB=D3ZES9	Prc1	Protein regulator of cytokinesis 1;Prc1;ortholog	PROTEIN REGULATOR OF CYTOKINESIS 1 (PTHR19321:SF1)	non-motor microtubule binding protein(PC00166)
RAT|RGD=735188|UniProtKB=P24473	Gstk1	Glutathione S-transferase kappa 1;Gstk1;ortholog	GLUTATHIONE S-TRANSFERASE KAPPA 1 (PTHR42943:SF2)
RAT|RGD=1311174|UniProtKB=A0A0G2JWR6	Zic2	Zic family member 2;Zic2;ortholog	ZINC FINGER PROTEIN ZIC 2 (PTHR19818:SF27)	C2H2 zinc finger transcription factor(PC00248)
RAT|RGD=3342|UniProtKB=P19637	Plat	Tissue-type plasminogen activator;Plat;ortholog	TISSUE-TYPE PLASMINOGEN ACTIVATOR (PTHR24264:SF42)	serine protease(PC00203)
RAT|RGD=3615|UniProtKB=P04631	S100b	Protein S100-B;S100b;ortholog	PROTEIN S100-B (PTHR11639:SF17)	calmodulin(PC00061);signaling molecule(PC00207)
RAT|RGD=1309003|UniProtKB=D4ACD3	Usp25	Ubiquitin specific protease 25 (Predicted);Usp25;ortholog	UBIQUITIN CARBOXYL-TERMINAL HYDROLASE 25 (PTHR24006:SF666)	cysteine protease(PC00081)
RAT|RGD=3245|UniProtKB=P05942	S100a4	Protein S100-A4;S100a4;ortholog	PROTEIN S100-A4 (PTHR11639:SF51)	calmodulin(PC00061);growth factor(PC00112)
RAT|RGD=628615|UniProtKB=Q9Z2H4	Lgr4	Leucine-rich repeat-containing G-protein coupled receptor 4;Lgr4;ortholog	LEUCINE-RICH REPEAT-CONTAINING G-PROTEIN COUPLED RECEPTOR 4 (PTHR45836:SF10)
RAT|RGD=1306043|UniProtKB=D4A218	Dmrt3	Doublesex and mab-3 related transcription factor 3;Dmrt3;ortholog	DOUBLESEX- AND MAB-3-RELATED TRANSCRIPTION FACTOR 3 (PTHR12322:SF73)
RAT|RGD=1587344|UniProtKB=Q9ET55	Ccrn4l	Nocturnin;Noct;ortholog	NOCTURNIN (PTHR12121:SF45)	exoribonuclease(PC00099)
RAT|RGD=1306890|UniProtKB=D3ZU00	Prox1	Prospero homeobox 1;Prox1;ortholog	PROSPERO HOMEOBOX PROTEIN 1 (PTHR12198:SF6)	homeodomain transcription factor(PC00119);nucleic acid binding(PC00171)
RAT|RGD=1309565|UniProtKB=A1L1J7	Pbk	PDZ binding kinase;Pbk;ortholog	LYMPHOKINE-ACTIVATED KILLER T-CELL-ORIGINATED PROTEIN KINASE-RELATED (PTHR43289:SF6)	protein kinase(PC00193)
RAT|RGD=3913|UniProtKB=P24329	Tst	Thiosulfate sulfurtransferase;Tst;ortholog	THIOSULFATE SULFURTRANSFERASE (PTHR11364:SF6)	transfer/carrier protein(PC00219);transferase(PC00220)
RAT|RGD=1563572|UniProtKB=G3V8W9	Tstd3	Similar to CG12279-PA;Tstd3;ortholog	THIOSULFATE SULFURTRANSFERASE/RHODANESE-LIKE DOMAIN-CONTAINING PROTEIN 3 (PTHR44086:SF1)
RAT|RGD=620699|UniProtKB=O88779	Rhbdl1	Rhomboid-related protein 1 (Fragment);Rhbdl1;ortholog	RHOMBOID-RELATED PROTEIN 1 (PTHR45840:SF4)
RAT|RGD=3187|UniProtKB=Q07008	Notch1	Neurogenic locus notch homolog protein 1;Notch1;ortholog	SUBFAMILY NOT NAMED (PTHR22804:SF46)
RAT|RGD=1595783|UniProtKB=B2RYV0	Dnajc30	DnaJ (Hsp40) homolog, subfamily C, member 30;Dnajc30;ortholog	DNAJ HOMOLOG SUBFAMILY C MEMBER 30 (PTHR44873:SF1)
RAT|RGD=1566005|UniProtKB=B1H234	Flrt3	Leucine-rich repeat transmembrane protein FLRT3;Flrt3;ortholog	LEUCINE-RICH REPEAT TRANSMEMBRANE PROTEIN FLRT3 (PTHR45712:SF12)
RAT|RGD=1308784|UniProtKB=D3Z8Q6	Tnks	Poly [ADP-ribose] polymerase;Tnks;ortholog	TANKYRASE-1 (PTHR24180:SF3)
RAT|RGD=71005|UniProtKB=O35244	Prdx6	Peroxiredoxin-6;Prdx6;ortholog	PEROXIREDOXIN-6 (PTHR43503:SF4)	peroxidase(PC00180)
RAT|RGD=3642|UniProtKB=P11915	Scp2	Non-specific lipid-transfer protein;Scp2;ortholog	NON-SPECIFIC LIPID-TRANSFER PROTEIN-RELATED (PTHR24314:SF20)
RAT|RGD=70940|UniProtKB=P52759	Hrsp12	Ribonuclease UK114;Hrsp12;ortholog	RIBONUCLEASE UK114 (PTHR11803:SF39)
RAT|RGD=70491|UniProtKB=Q07257	Tgfb2	Transforming growth factor beta-2;Tgfb2;ortholog	TRANSFORMING GROWTH FACTOR BETA-2 (PTHR11848:SF141)	growth factor(PC00112)
RAT|RGD=621584|UniProtKB=Q64560	Tpp2	Tripeptidyl-peptidase 2;Tpp2;ortholog	TRIPEPTIDYL-PEPTIDASE 2 (PTHR43806:SF14)	serine protease(PC00203)
RAT|RGD=1303258|UniProtKB=Q6P7D5	Mid1ip1	Mid1-interacting protein 1;Mid1ip1;ortholog	MID1-INTERACTING PROTEIN 1 (PTHR14315:SF16)
RAT|RGD=708375|UniProtKB=P62749	Hpcal1	Hippocalcin-like protein 1;Hpcal1;ortholog	HIPPOCALCIN-LIKE PROTEIN 1 (PTHR23055:SF79)
RAT|RGD=1311016|UniProtKB=Q5FVG8	Gramd3	GRAM domain-containing protein 3;Gramd3;ortholog	GRAM DOMAIN-CONTAINING PROTEIN 3 (PTHR46645:SF2)
RAT|RGD=628667|UniProtKB=E9PT83	Cenpf	Centromere protein F;Cenpf;ortholog	CENTROMERE PROTEIN F (PTHR18874:SF10)
RAT|RGD=1562246|UniProtKB=B2RZ16	Gins1	GINS complex subunit 1;Gins1;ortholog	DNA REPLICATION COMPLEX GINS PROTEIN PSF1 (PTHR12914:SF2)	nucleic acid binding(PC00171)
RAT|RGD=1309432|UniProtKB=B2RYT4	Mrps14	Mitochondrial ribosomal protein S14;Mrps14;ortholog	28S RIBOSOMAL PROTEIN S14, MITOCHONDRIAL (PTHR19836:SF19)	ribosomal protein(PC00202)
RAT|RGD=621455|UniProtKB=Q9EPJ1	Twist1	Twist family bHLH transcription factor 1;Twist1;ortholog	TWIST-RELATED PROTEIN 1 (PTHR23349:SF64)	basic helix-loop-helix transcription factor(PC00055);nucleic acid binding(PC00171)
RAT|RGD=1305795|UniProtKB=D4ACF2	Trim21	Tripartite motif protein 21 (Predicted), isoform CRA_a;Trim21;ortholog	E3 UBIQUITIN-PROTEIN LIGASE TRIM21 (PTHR24103:SF46)
RAT|RGD=1559807|UniProtKB=D4A7C5	Pdzd3	PDZ domain-containing 3;Pdzd3;ortholog	NA(+)/H(+) EXCHANGE REGULATORY COFACTOR NHE-RF4 (PTHR14191:SF20)
RAT|RGD=2758|UniProtKB=P04906	Gstp1	Glutathione S-transferase P;Gstp1;ortholog	GLUTATHIONE S-TRANSFERASE P (PTHR11571:SF214)
RAT|RGD=735156|UniProtKB=Q7TQM3	Fgfrl1	Fibroblast growth factor receptor-like 1;Fgfrl1;ortholog	FIBROBLAST GROWTH FACTOR RECEPTOR-LIKE 1 (PTHR19890:SF10)	tyrosine protein kinase receptor(PC00233)
RAT|RGD=71019|UniProtKB=Q62630	Egln3	Egl nine homolog 3;Egln3;ortholog	EGL NINE HOMOLOG 3 (PTHR12907:SF5)
RAT|RGD=1309605|UniProtKB=D3Z916	Fam188a	Family with sequence similarity 188, member A;Fam188a;ortholog	UBIQUITIN CARBOXYL-TERMINAL HYDROLASE MINDY-3 (PTHR12473:SF8)
RAT|RGD=1310062|UniProtKB=A0A0G2K3K5	B4galt5	Beta-1,4-galactosyltransferase 5;B4galt5;ortholog	BETA-1,4-GALACTOSYLTRANSFERASE 5 (PTHR19300:SF45)	glycosyltransferase(PC00111)
RAT|RGD=2143|UniProtKB=P47863	Aqp4	Aquaporin-4;Aqp4;ortholog	AQUAPORIN-4 (PTHR19139:SF34)	transporter(PC00227)
RAT|RGD=2544|UniProtKB=P08154	Egr1	Early growth response protein 1;Egr1;ortholog	EARLY GROWTH RESPONSE PROTEIN 1 (PTHR23235:SF42)	DNA binding protein(PC00009);transcription cofactor(PC00217);zinc finger transcription factor(PC00244)
RAT|RGD=621151|UniProtKB=Q8VDA1	Clstn2	Calsyntenin-2;Clstn2;ortholog	CALSYNTENIN-2 (PTHR14139:SF3)	calcium-binding protein(PC00060);cell adhesion molecule(PC00069)
RAT|RGD=69403|UniProtKB=P33124	Acsl6	Long-chain-fatty-acid--CoA ligase 6;Acsl6;ortholog	LONG-CHAIN-FATTY-ACID--COA LIGASE 6 (PTHR43272:SF17)	ligase(PC00142)
RAT|RGD=2432|UniProtKB=P14841	Cst3	Cystatin-C;Cst3;ortholog	CYSTATIN-C (PTHR46186:SF6)
RAT|RGD=3171|UniProtKB=Q63746	Nfkbia	NF-kappa-B inhibitor alpha;Nfkbia;ortholog	NF-KAPPA-B INHIBITOR ALPHA (PTHR46680:SF1)
RAT|RGD=1303248|UniProtKB=Q68FQ2	Jam3	Junctional adhesion molecule C;Jam3;ortholog	JUNCTIONAL ADHESION MOLECULE C (PTHR44598:SF2)
RAT|RGD=620420|UniProtKB=Q91XU7	Cdhr1	Cadherin-related family member 1;Cdhr1;ortholog	CADHERIN-RELATED FAMILY MEMBER 1 (PTHR24028:SF263)
RAT|RGD=61972|UniProtKB=Q63424	Slc15a2	Solute carrier family 15 member 2;Slc15a2;ortholog	SOLUTE CARRIER FAMILY 15 MEMBER 2 (PTHR11654:SF291)	transporter(PC00227)
RAT|RGD=621734|UniProtKB=O35095	Ncdn	Neurochondrin;Ncdn;ortholog	NEUROCHONDRIN (PTHR13109:SF7)
RAT|RGD=3198|UniProtKB=P21555	Npy1r	Neuropeptide Y receptor type 1;Npy1r;ortholog	NEUROPEPTIDE Y RECEPTOR TYPE 1 (PTHR24235:SF24)
RAT|RGD=1359689|UniProtKB=Q6QIX3	Slc30a3	Zinc transporter 3;Slc30a3;ortholog	ZINC TRANSPORTER 3 (PTHR11562:SF30)	transporter(PC00227)
RAT|RGD=1311919|UniProtKB=D4ABC5	Ss18	SS18, nBAF chromatin-remodeling complex subunit;Ss18;ortholog	PROTEIN SSXT (PTHR23107:SF2)	chromatin/chromatin-binding protein(PC00077)
RAT|RGD=620665|UniProtKB=P12785	Fasn	Fatty acid synthase;Fasn;ortholog	FATTY ACID SYNTHASE (PTHR43775:SF7)	acyltransferase(PC00042);dehydrogenase(PC00092);esterase(PC00097);ligase(PC00142);methyltransferase(PC00155)
RAT|RGD=1307794|UniProtKB=Q5U2U8	Bag3	Bcl2-associated athanogene 3;Bag3;ortholog	BAG FAMILY MOLECULAR CHAPERONE REGULATOR 3 (PTHR12329:SF12)
RAT|RGD=621458|UniProtKB=P19527	Nefl	Neurofilament light polypeptide;Nefl;ortholog	NEUROFILAMENT LIGHT POLYPEPTIDE (PTHR45652:SF8)
RAT|RGD=1307351|UniProtKB=Q5MYT9	Oasl2	2'-5'-oligoadenylate synthase-like protein 2;Oasl2;ortholog	2'-5'-OLIGOADENYLATE SYNTHASE-LIKE PROTEIN 2 (PTHR11258:SF7)	defense/immunity protein(PC00090);nucleic acid binding(PC00171);nucleotidyltransferase(PC00174)
RAT|RGD=1590985|UniProtKB=A9UMV7	Uqcr11	RCG29512;Uqcr11;ortholog	CYTOCHROME B-C1 COMPLEX SUBUNIT 10 (PTHR15420:SF2)
RAT|RGD=1582797|UniProtKB=F1M370	Megf11	Multiple EGF-like-domains 11;Megf11;ortholog	MULTIPLE EPIDERMAL GROWTH FACTOR-LIKE DOMAINS PROTEIN 11 (PTHR24035:SF127)	extracellular matrix protein(PC00102)
RAT|RGD=61819|UniProtKB=Q64294	Pdpn	Podoplanin;Pdpn;ortholog	PODOPLANIN (PTHR47390:SF1)
RAT|RGD=1307098|UniProtKB=G3V612	Olig2	Oligodendrocyte transcription factor 2;Olig2;ortholog	OLIGODENDROCYTE TRANSCRIPTION FACTOR 2 (PTHR19290:SF32)	basic helix-loop-helix transcription factor(PC00055);nuclease(PC00170)
RAT|RGD=1308330|UniProtKB=D4A3L3	Megf9	EGF-like-domain, multiple 5 (Predicted);Megf9;ortholog	MULTIPLE EPIDERMAL GROWTH FACTOR-LIKE DOMAINS PROTEIN 9 (PTHR10574:SF298)	extracellular matrix linker protein(PC00101);protease inhibitor(PC00191);receptor(PC00197)
RAT|RGD=1306615|UniProtKB=D3ZYY9	Usp53	Ubiquitin specific protease 53 (Predicted), isoform CRA_b;Usp53;ortholog	INACTIVE UBIQUITIN CARBOXYL-TERMINAL HYDROLASE 53 (PTHR22975:SF6)	cysteine protease(PC00081);ubiquitin-protein ligase(PC00234)
RAT|RGD=1587365|UniProtKB=D3ZD71	Efhc1	EF-hand domain-containing 1;Efhc1;ortholog	EF-HAND DOMAIN-CONTAINING PROTEIN 1 (PTHR12086:SF9)
RAT|RGD=1564618|UniProtKB=D4A4M0	Shisa6	Shisa family member 6;Shisa6;ortholog	PROTEIN SHISA-6 HOMOLOG (PTHR31774:SF0)
RAT|RGD=1598052|UniProtKB=Q5XFV8	Cox14	Cytochrome c oxidase assembly protein COX14;Cox14;ortholog	CYTOCHROME C OXIDASE ASSEMBLY PROTEIN COX14 (PTHR36684:SF1)
RAT|RGD=61822|UniProtKB=P49655	Kcnj10	ATP-sensitive inward rectifier potassium channel 10;Kcnj10;ortholog	ATP-SENSITIVE INWARD RECTIFIER POTASSIUM CHANNEL 10 (PTHR11767:SF21)
RAT|RGD=1307684|UniProtKB=B1WC59	Extl2	Exostoses (Multiple)-like 2, isoform CRA_a;Extl2;ortholog	EXOSTOSIN-LIKE 2-RELATED (PTHR11062:SF73)	glycosyltransferase(PC00111)
RAT|RGD=3316|UniProtKB=P38652	Pgm1	Phosphoglucomutase-1;Pgm1;ortholog	PHOSPHOGLUCOMUTASE-1 (PTHR22573:SF37)
RAT|RGD=2753|UniProtKB=P00502	Gsta1,GSTA1	Glutathione S-transferase alpha-1;Gsta1;ortholog	GLUTATHIONE S-TRANSFERASE A5 (PTHR11571:SF107)
RAT|RGD=727872|UniProtKB=G3V9G5	Synm	RCG24674, isoform CRA_b;Synm;ortholog	SYNEMIN (PTHR47136:SF1)
RAT|RGD=735225|UniProtKB=Q6P734	Serping1	Plasma protease C1 inhibitor;Serping1;ortholog	PLASMA PROTEASE C1 INHIBITOR (PTHR11461:SF159)	serine protease inhibitor(PC00204)
RAT|RGD=1310470|UniProtKB=F1LP26	Shroom3	Shroom family member 3;Shroom3;ortholog	PROTEIN SHROOM3 (PTHR15012:SF33)	ligand-gated ion channel(PC00141)
RAT|RGD=2322809|UniProtKB=D4ABL7	Mrpl33	Brain and reproductive organ-expressed protein, isoform CRA_c;Mrpl33;ortholog	39S RIBOSOMAL PROTEIN L33, MITOCHONDRIAL (PTHR47037:SF1)
RAT|RGD=619983|UniProtKB=Q6P6T1	C1s	Complement C1s subcomponent;C1s;ortholog	COMPLEMENT C1S SUBCOMPONENT (PTHR24255:SF18)	serine protease(PC00203)
RAT|RGD=68954|UniProtKB=E9PT53	Wfs1	Wolfram syndrome 1 homolog (Human);Wfs1;ortholog	WOLFRAMIN (PTHR13098:SF3)
RAT|RGD=2447|UniProtKB=P00786	Ctsh	Pro-cathepsin H;Ctsh;ortholog	PRO-CATHEPSIN H (PTHR12411:SF572)	cysteine protease(PC00081);protease inhibitor(PC00191)
RAT|RGD=1306981|UniProtKB=D3ZC92	Frem1	Fras1-related extracellular matrix 1;Frem1;ortholog	FRAS1-RELATED EXTRACELLULAR MATRIX PROTEIN 1 (PTHR45739:SF7)
RAT|RGD=2490|UniProtKB=P11030	Dbi	Acyl-CoA-binding protein;Dbi;ortholog	ACYL-COA-BINDING PROTEIN (PTHR23310:SF54)	enzyme modulator(PC00095);transfer/carrier protein(PC00219)
RAT|RGD=71088|UniProtKB=Q9ESN0	Fam129a	Protein Niban;Fam129a;ortholog	PROTEIN NIBAN (PTHR14392:SF3)
RAT|RGD=1560078|UniProtKB=F1MAS4	Celsr1	Cadherin, EGF LAG seven-pass G-type receptor 1;Celsr1;ortholog	CADHERIN EGF LAG SEVEN-PASS G-TYPE RECEPTOR 1 (PTHR24026:SF36)	G-protein coupled receptor(PC00021);cadherin(PC00057);protease(PC00190)
RAT|RGD=1563360|UniProtKB=G3V9S3	Ptpn13	Protein tyrosine phosphatase, non-receptor type 13;Ptpn13;ortholog	TYROSINE-PROTEIN PHOSPHATASE NON-RECEPTOR TYPE 13 (PTHR46900:SF1)
RAT|RGD=1565499|UniProtKB=F1LUN5	Col4a5	Collagen type IV alpha 5 chain;Col4a5;ortholog	COLLAGEN ALPHA-5(IV) CHAIN (PTHR24023:SF877)	extracellular matrix structural protein(PC00103)
RAT|RGD=1583895|UniProtKB=D4ACG7	Cpne6	Copine 6;Cpne6;ortholog	COPINE-6 (PTHR10857:SF5)
RAT|RGD=3932|UniProtKB=P56500	Ucp2	Mitochondrial uncoupling protein 2;Ucp2;ortholog	MITOCHONDRIAL UNCOUPLING PROTEIN 2 (PTHR45618:SF1)
RAT|RGD=621161|UniProtKB=P31977	Ezr	Ezrin;Ezr;ortholog	EZRIN (PTHR23281:SF13)	actin family cytoskeletal protein(PC00041)
RAT|RGD=1591051|UniProtKB=F1LV86	Nkain3	Sodium/potassium-transporting ATPase-interacting 3;Nkain3;ortholog	SODIUM/POTASSIUM-TRANSPORTING ATPASE SUBUNIT BETA-1-INTERACTING PROTEIN 3 (PTHR13084:SF2)
RAT|RGD=619946|UniProtKB=Q5I0P2	Gcsh	Glycine cleavage system H protein, mitochondrial;Gcsh;ortholog	GLYCINE CLEAVAGE SYSTEM H PROTEIN, MITOCHONDRIAL (PTHR11715:SF3)
RAT|RGD=1564291|UniProtKB=D3ZEH1	Fat4	FAT atypical cadherin 4;Fat4;ortholog	PROTOCADHERIN FAT 4 (PTHR24026:SF76)	protease(PC00190)
RAT|RGD=1306889|UniProtKB=D3ZMB0	Adamts9	A disintegrin-like and metalloprotease (Reprolysin type) with thrombospondin type 1 motif, 9 (Predicted);Adamts9;ortholog	A DISINTEGRIN AND METALLOPROTEINASE WITH THROMBOSPONDIN MOTIFS 9 (PTHR13723:SF33)	extracellular matrix glycoprotein(PC00100);metalloprotease(PC00153);serine protease inhibitor(PC00204)
RAT|RGD=1309343|UniProtKB=F7FHT4	Sema3c	Semaphorin 3C;Sema3c;ortholog	SEMAPHORIN-3C (PTHR11036:SF25)	membrane-bound signaling molecule(PC00152)
RAT|RGD=1562726|UniProtKB=D3ZJP2	RGD1562726	RCG58666, isoform CRA_a;RGD1562726;ortholog	SUBFAMILY NOT NAMED (PTHR35658:SF1)
RAT|RGD=1596391|UniProtKB=B4F7A1	Lyrm7	Complex III assembly factor LYRM7;Lyrm7;ortholog	COMPLEX III ASSEMBLY FACTOR LYRM7 (PTHR46749:SF1)
RAT|RGD=1566201|UniProtKB=F1MA97	Thsd7a	Thrombospondin type 1 domain-containing 7A;Thsd7a;ortholog	THROMBOSPONDIN TYPE-1 DOMAIN-CONTAINING PROTEIN 7A (PTHR11311:SF8)	extracellular matrix glycoprotein(PC00100)
RAT|RGD=69332|UniProtKB=Q9R175	Ifitm2	Interferon induced transmembrane protein 2;Ifitm2;ortholog	INTERFERON-INDUCED TRANSMEMBRANE PROTEIN 2 (PTHR13999:SF7)
RAT|RGD=1306988|UniProtKB=M0R868	Chst2	Sulfotransferase;Chst2;ortholog	CARBOHYDRATE SULFOTRANSFERASE 2 (PTHR10704:SF3)
RAT|RGD=621361|UniProtKB=Q62845	Cntn4	Contactin-4;Cntn4;ortholog	CONTACTIN-4 (PTHR10075:SF34)
RAT|RGD=2123|UniProtKB=P70478	Apc	Adenomatous polyposis coli protein;Apc;ortholog	ADENOMATOUS POLYPOSIS COLI PROTEIN (PTHR12607:SF11)
RAT|RGD=1305163|UniProtKB=Q6AYC2	Irgm	Immunity-related GTPase family M protein;Irgm;ortholog	IMMUNITY-RELATED GTPASE FAMILY M PROTEIN (PTHR32341:SF9)
RAT|RGD=2998|UniProtKB=P35952	Ldlr	Low-density lipoprotein receptor;Ldlr;ortholog	LOW-DENSITY LIPOPROTEIN RECEPTOR (PTHR24270:SF21)
RAT|RGD=2690|UniProtKB=P08050	Gja1	Gap junction alpha-1 protein;Gja1;ortholog	GAP JUNCTION ALPHA-1 PROTEIN (PTHR11984:SF33)	gap junction(PC00105)
RAT|RGD=1312017|UniProtKB=D4A6F2	Lynx1	Ly6/neurotoxin 1;Lynx1;ortholog
RAT|RGD=1305871|UniProtKB=A0A0G2K4Q8	Tnfsf13	Tumor necrosis factor superfamily member 13;Tnfsf13;ortholog	TUMOR NECROSIS FACTOR LIGAND SUPERFAMILY MEMBER 13 (PTHR15151:SF12)
RAT|RGD=2387|UniProtKB=P13635	Cp	Ceruloplasmin;Cp;ortholog	CERULOPLASMIN (PTHR11709:SF226)	oxidase(PC00175)
RAT|RGD=620943|UniProtKB=Q9QYU4	Crym	Ketimine reductase mu-crystallin;Crym;ortholog	KETIMINE REDUCTASE MU-CRYSTALLIN (PTHR13812:SF19)	lyase(PC00144)
RAT|RGD=1565609|UniProtKB=A0A0G2K7L6	Fgd6	FYVE, RhoGEF and PH domain-containing 6;Fgd6;ortholog	FYVE, RHOGEF AND PH DOMAIN-CONTAINING PROTEIN 6 (PTHR12673:SF12)	guanyl-nucleotide exchange factor(PC00113)
RAT|RGD=628617|UniProtKB=Q8K3V3	Gpr56	Adhesion G-protein coupled receptor G1;Adgrg1;ortholog	ADHESION G-PROTEIN COUPLED RECEPTOR G1 (PTHR12011:SF318)	G-protein coupled receptor(PC00021);antibacterial response protein(PC00051);protease(PC00190)
RAT|RGD=2300150|UniProtKB=B0BLS0	OST4	Dolichyl-diphosphooligosaccharide--protein glycosyltransferase subunit 4;Ost4;ortholog
RAT|RGD=1309510|UniProtKB=A0A0G2K4B0	Gprc5b	G protein-coupled receptor, class C, group 5, member B;Gprc5b;ortholog	G-PROTEIN COUPLED RECEPTOR FAMILY C GROUP 5 MEMBER B (PTHR14511:SF9)	G-protein coupled receptor(PC00021)
RAT|RGD=1310471|UniProtKB=Q496Z8	Lrp10	LDL receptor-related protein 10;Lrp10;ortholog	LOW-DENSITY LIPOPROTEIN RECEPTOR-RELATED PROTEIN 10 (PTHR24270:SF17)
RAT|RGD=1307865|UniProtKB=A0A0G2KA11	Prex2	Phosphatidylinositol-3,4,5-trisphosphate-dependent Rac exchange factor 2;Prex2;ortholog	PHOSPHATIDYLINOSITOL 3,4,5-TRISPHOSPHATE-DEPENDENT RAC EXCHANGER 2 PROTEIN (PTHR22829:SF1)	guanyl-nucleotide exchange factor(PC00113)
RAT|RGD=3771|UniProtKB=A0A0G2JX93	Stat1	Signal transducer and activator of transcription;Stat1;ortholog	SIGNAL TRANSDUCER AND ACTIVATOR OF TRANSCRIPTION 1-ALPHA/BETA (PTHR11801:SF18)	nucleic acid binding(PC00171);transcription factor(PC00218)
RAT|RGD=1310769|UniProtKB=D3ZBN4	RGD1310769	Similar to HSPC288;RGD1310769;ortholog	ERGOSTEROL BIOSYNTHETIC PROTEIN 28-RELATED (PTHR15451:SF19)
RAT|RGD=1310753|UniProtKB=Q58DZ9	Syndig1	Synapse differentiation-inducing gene protein 1;Syndig1;ortholog	SYNAPSE DIFFERENTIATION-INDUCING GENE PROTEIN 1 (PTHR14768:SF3)
RAT|RGD=3553|UniProtKB=P58751	Reln	Reelin;Reln;ortholog	REELIN (PTHR11841:SF1)
RAT|RGD=619730|UniProtKB=B4F7C2	Tubb4a	Tubulin beta chain;Tubb4a;ortholog	TUBULIN BETA-4A CHAIN (PTHR11588:SF253)	tubulin(PC00228)
RAT|RGD=620383|UniProtKB=O35783	Calu	Calumenin;Calu;ortholog	CALUMENIN (PTHR10827:SF52)	calmodulin(PC00061)
RAT|RGD=2993|UniProtKB=P18424	Lcat	Phosphatidylcholine-sterol acyltransferase;Lcat;ortholog	PHOSPHATIDYLCHOLINE-STEROL ACYLTRANSFERASE (PTHR11440:SF18)	acyltransferase(PC00042);phospholipase(PC00186)
RAT|RGD=620100|UniProtKB=Q08834	Mgat5	Alpha-1,6-mannosylglycoprotein 6-beta-N-acetylglucosaminyltransferase A;Mgat5;ortholog	ALPHA-1,6-MANNOSYLGLYCOPROTEIN 6-BETA-N-ACETYLGLUCOSAMINYLTRANSFERASE A (PTHR15075:SF5)	glycosyltransferase(PC00111)
RAT|RGD=2214|UniProtKB=Q04906	Bmp6	Bone morphogenetic protein 6;Bmp6;ortholog	BONE MORPHOGENETIC PROTEIN 6 (PTHR11848:SF137)	growth factor(PC00112)
RAT|RGD=1560999|UniProtKB=Q6AY84	Scrn1	Secernin-1;Scrn1;ortholog	SECERNIN-1 (PTHR12994:SF7)	cysteine protease(PC00081)
RAT|RGD=621091|UniProtKB=Q63149	Cdh4	Cadherin-4 (Fragment);Cdh4;ortholog	CADHERIN-4 (PTHR24027:SF81)
RAT|RGD=1309317|UniProtKB=D3ZLC4	Slc2a6	Solute carrier family 2 (Facilitated glucose transporter), member 6 (Predicted);Slc2a6;ortholog	SOLUTE CARRIER FAMILY 2, FACILITATED GLUCOSE TRANSPORTER MEMBER 6 (PTHR23500:SF111)	carbohydrate transporter(PC00067)
RAT|RGD=1560355|UniProtKB=D4A9M5	Lypd5	Ly6/Plaur domain-containing 5;Lypd5;ortholog	LY6/PLAUR DOMAIN-CONTAINING PROTEIN 5 (PTHR10624:SF9)
RAT|RGD=1305390|UniProtKB=B2GUY1	Plk4	Serine/threonine-protein kinase PLK4;Plk4;ortholog	SERINE/THREONINE-PROTEIN KINASE PLK4 (PTHR24345:SF82)
RAT|RGD=708519|UniProtKB=Q925T8	Brinp1	BMP/retinoic acid-inducible neural-specific protein 1;Brinp1;ortholog	BMP/RETINOIC ACID-INDUCIBLE NEURAL-SPECIFIC PROTEIN 1 (PTHR15564:SF7)
RAT|RGD=1309908|UniProtKB=F1LV89	RAP1GAP	Rap1 GTPase-activating protein;Rap1gap;ortholog	RAP1 GTPASE-ACTIVATING PROTEIN 1 (PTHR15711:SF3)	G-protein modulator(PC00022)
RAT|RGD=1597139|UniProtKB=P56574	Idh2	Isocitrate dehydrogenase [NADP], mitochondrial;Idh2;ortholog	ISOCITRATE DEHYDROGENASE [NADP], MITOCHONDRIAL (PTHR11822:SF11)
RAT|RGD=1359269|UniProtKB=Q66H96	Cabp7	Calcium-binding protein 7;Cabp7;ortholog	CALCIUM-BINDING PROTEIN 7 (PTHR46311:SF1)
RAT|RGD=1308111|UniProtKB=D3ZH40	Otud7b	OTU deubiquitinase 7B;Otud7b;ortholog	OTU DOMAIN-CONTAINING PROTEIN 7B (PTHR13367:SF8)	DNA binding protein(PC00009);cysteine protease(PC00081)
RAT|RGD=629476|UniProtKB=Q3L7M0	GGTA1	N-acetyllactosaminide alpha-1,3-galactosyltransferase;Ggta1;ortholog	N-ACETYLLACTOSAMINIDE ALPHA-1,3-GALACTOSYLTRANSFERASE (PTHR10462:SF26)	glycosyltransferase(PC00111)
RAT|RGD=620922|UniProtKB=Q63941	Rab3b	Ras-related protein Rab-3B;Rab3b;ortholog	RAS-RELATED PROTEIN RAB-3B (PTHR24073:SF396)
RAT|RGD=1311079|UniProtKB=D3ZN61	Lgi3	Leucine-rich repeat LGI family, member 3;Lgi3;ortholog	LEUCINE-RICH REPEAT LGI FAMILY MEMBER 3 (PTHR24367:SF10)
RAT|RGD=1307089|UniProtKB=D4A9F4	Ntng2	Netrin G2;Ntng2;ortholog	NETRIN-G2 (PTHR10574:SF27)	extracellular matrix linker protein(PC00101);protease inhibitor(PC00191);receptor(PC00197)
RAT|RGD=1565256|UniProtKB=Q4V898	Rbmx	RNA-binding motif protein, X chromosome;Rbmx;ortholog	RNA-BINDING MOTIF PROTEIN, X CHROMOSOME (PTHR15241:SF68)	mRNA splicing factor(PC00148)
RAT|RGD=620927|UniProtKB=P97849	Slc27a1	Long-chain fatty acid transport protein 1;Slc27a1;ortholog	LONG-CHAIN FATTY ACID TRANSPORT PROTEIN 1 (PTHR43107:SF7)	ligase(PC00142)
RAT|RGD=621678|UniProtKB=Q920R3	Fads1	Fatty acid desaturase 1;Fads1;ortholog	FATTY ACID DESATURASE 1 (PTHR19353:SF57)
RAT|RGD=1561903|UniProtKB=D3ZKV0	Wbscr28	Williams-Beuren syndrome chromosome region 28;Wbscr28;ortholog	WILLIAMS-BEUREN SYNDROME CHROMOSOMAL REGION 28 PROTEIN (PTHR37369:SF1)
RAT|RGD=2483|UniProtKB=Q63688	Cyp7b1	25-hydroxycholesterol 7-alpha-hydroxylase (Fragment);Cyp7b1;ortholog	25-HYDROXYCHOLESTEROL 7-ALPHA-HYDROXYLASE (PTHR24304:SF0)	oxygenase(PC00177)
RAT|RGD=1304859|UniProtKB=Q6AYE2	Sh3glb1	Endophilin-B1;Sh3glb1;ortholog	ENDOPHILIN-B1 (PTHR14167:SF52)	signaling molecule(PC00207)
RAT|RGD=1310531|UniProtKB=D3ZUQ7	Pank3	Pantothenate kinase 3;Pank3;ortholog	PANTOTHENATE KINASE 3 (PTHR12280:SF21)
RAT|RGD=1588859|UniProtKB=D4AB50	Arhgap10	RCG51408;Arhgap10;ortholog	RHO GTPASE-ACTIVATING PROTEIN 10 (PTHR12552:SF5)	G-protein modulator(PC00022)
RAT|RGD=1306638|UniProtKB=F1LYS7	Sgcd	Sarcoglycan, delta;Sgcd;ortholog	DELTA-SARCOGLYCAN (PTHR12939:SF6)
RAT|RGD=2091|UniProtKB=P09117	Aldoc	Fructose-bisphosphate aldolase C;Aldoc;ortholog	FRUCTOSE-BISPHOSPHATE ALDOLASE C (PTHR11627:SF3)
RAT|RGD=1310523|UniProtKB=D3ZAF8	IFI44	Interferon-induced protein 44;Ifi44;ortholog	INTERFERON-INDUCED PROTEIN 44 (PTHR14241:SF3)
RAT|RGD=1309511|UniProtKB=A0A0G2JX61	Entpd4	Ectonucleoside triphosphate diphosphohydrolase 4;Entpd4;ortholog	ECTONUCLEOSIDE TRIPHOSPHATE DIPHOSPHOHYDROLASE 4 (PTHR11782:SF29)	nucleotide phosphatase(PC00173)
RAT|RGD=3253|UniProtKB=Q62682	Cntn3	Contactin-3;Cntn3;ortholog	CONTACTIN-3 (PTHR12231:SF224)
RAT|RGD=621347|UniProtKB=P70569	Myo5b	Unconventional myosin-Vb;Myo5b;ortholog	UNCONVENTIONAL MYOSIN-VB (PTHR13140:SF356)	G-protein modulator(PC00022);actin binding motor protein(PC00040);cell junction protein(PC00070)
RAT|RGD=2829|UniProtKB=P53817	Pla2g16	HRAS-like suppressor 3;Pla2g16;ortholog	HRAS-LIKE SUPPRESSOR 3 (PTHR13943:SF74)
RAT|RGD=61950|UniProtKB=Q62908	Csrp2	Cysteine and glycine-rich protein 2;Csrp2;ortholog	CYSTEINE AND GLYCINE-RICH PROTEIN 2 (PTHR24215:SF3)	actin family cytoskeletal protein(PC00041)
RAT|RGD=1564174|UniProtKB=F1LN91	Tns3	Tensin 3;Tns3;ortholog	TENSIN-3 (PTHR45734:SF5)
RAT|RGD=3688|UniProtKB=P97689	Slc14a1	Urea transporter 1;Slc14a1;ortholog	UREA TRANSPORTER 1 (PTHR10464:SF5)
RAT|RGD=620305|UniProtKB=G3V8Y8	Hip1	Huntingtin interacting protein 1, isoform CRA_a;Hip1;ortholog	HUNTINGTIN-INTERACTING PROTEIN 1 (PTHR10407:SF14)	non-motor actin binding protein(PC00165)
RAT|RGD=619848|UniProtKB=Q9QYC6	Gpr37	Prosaposin receptor GPR37;Gpr37;ortholog	PROSAPOSIN RECEPTOR GPR37 (PTHR46216:SF3)
RAT|RGD=620646|UniProtKB=Q9ERC5	OTOF	Otoferlin;Otof;ortholog	OTOFERLIN (PTHR12546:SF32)	membrane traffic protein(PC00150)
RAT|RGD=1562732|UniProtKB=D3Z8I7	Gstt3	Glutathione S-transferase, theta 3;Gstt3;ortholog	GLUTATHIONE S-TRANSFERASE THETA-3 (PTHR43917:SF9)
RAT|RGD=621252|UniProtKB=P37361	Mt3	Metallothionein-3;Mt3;ortholog	METALLOTHIONEIN-3 (PTHR23299:SF18)
RAT|RGD=1306856|UniProtKB=Q5DWV2	Cdh7	Cadherin-7;Cdh7;ortholog	CADHERIN-7 (PTHR24027:SF91)
RAT|RGD=1309848|UniProtKB=F1M369	Tmtc2	Transmembrane and tetratricopeptide repeat-containing 2;Tmtc2;ortholog	TRANSMEMBRANE AND TPR REPEAT-CONTAINING PROTEIN 2 (PTHR44216:SF3)
RAT|RGD=2862|UniProtKB=P41562	Idh1	Isocitrate dehydrogenase [NADP] cytoplasmic;Idh1;ortholog	ISOCITRATE DEHYDROGENASE [NADP] CYTOPLASMIC (PTHR11822:SF21)
RAT|RGD=619965|UniProtKB=P26769	Adcy2	Adenylate cyclase type 2;Adcy2;ortholog	ADENYLATE CYCLASE TYPE 2 (PTHR45627:SF6)
RAT|RGD=1592569|UniProtKB=Q5U2Q5	Rrm1	Ribonucleoside-diphosphate reductase;Rrm1;ortholog	RIBONUCLEOSIDE-DIPHOSPHATE REDUCTASE LARGE SUBUNIT (PTHR11573:SF6)	reductase(PC00198)
RAT|RGD=1310321|UniProtKB=A0A0G2K502	Me2	Malic enzyme;Me2;ortholog	NAD-DEPENDENT MALIC ENZYME, MITOCHONDRIAL (PTHR23406:SF27)	acyltransferase(PC00042);decarboxylase(PC00089);dehydrogenase(PC00092)
RAT|RGD=2298|UniProtKB=Q07490	Cd24	Signal transducer CD24;Cd24;ortholog	SIGNAL TRANSDUCER CD24 (PTHR16676:SF0)
RAT|RGD=1587326|UniProtKB=D4A5A6	Polr2a	DNA-directed RNA polymerase subunit;Polr2a;ortholog	DNA-DIRECTED RNA POLYMERASE II SUBUNIT RPB1 (PTHR19376:SF37)	DNA-directed RNA polymerase(PC00019);nucleotidyltransferase(PC00174)
RAT|RGD=2189|UniProtKB=P07151	B2m	Beta-2-microglobulin;B2m;ortholog	BETA-2-MICROGLOBULIN (PTHR19944:SF62)	major histocompatibility complex antigen(PC00149)
RAT|RGD=628821|UniProtKB=P18589	Mx2	Interferon-induced GTP-binding protein Mx2;Mx2;ortholog	INTERFERON-INDUCED GTP-BINDING PROTEIN MX1 (PTHR11566:SF51)	hydrolase(PC00121);microtubule family cytoskeletal protein(PC00157);small GTPase(PC00208)
RAT|RGD=70945|UniProtKB=P84087	Cplx2	Complexin-2;Cplx2;ortholog	COMPLEXIN-2 (PTHR16705:SF9)
RAT|RGD=1308142|UniProtKB=Q5RJQ0	Chst1	Carbohydrate sulfotransferase 1;Chst1;ortholog	CARBOHYDRATE SULFOTRANSFERASE 1 (PTHR10704:SF36)
RAT|RGD=3650|UniProtKB=P34901	Sdc4	Syndecan-4;Sdc4;ortholog	SYNDECAN-4 (PTHR10915:SF3)	cell adhesion molecule(PC00069);cytoskeletal protein(PC00085);defense/immunity protein(PC00090);extracellular matrix glycoprotein(PC00100);membrane-bound signaling molecule(PC00152)
RAT|RGD=1311450|UniProtKB=D4ACL6	Rassf3	Ras association (RalGDS/AF-6) domain family 3 (Predicted);Rassf3;ortholog	RAS ASSOCIATION DOMAIN-CONTAINING PROTEIN 3 (PTHR22738:SF8)	G-protein modulator(PC00022)
RAT|RGD=71090|UniProtKB=P50442	Gatm	Glycine amidinotransferase, mitochondrial;Gatm;ortholog	GLYCINE AMIDINOTRANSFERASE, MITOCHONDRIAL (PTHR10488:SF1)
RAT|RGD=1587346|UniProtKB=Q5BJZ3	Nnt	Nicotinamide nucleotide transhydrogenase;Nnt;ortholog	NAD(P) TRANSHYDROGENASE, MITOCHONDRIAL (PTHR10160:SF22)	dehydrogenase(PC00092)
RAT|RGD=61922|UniProtKB=F1LQQ7	Scn7a	Sodium channel protein;Scn7a;ortholog	SODIUM CHANNEL PROTEIN TYPE 7 SUBUNIT ALPHA (PTHR10037:SF14)	voltage-gated calcium channel(PC00240);voltage-gated sodium channel(PC00243)
RAT|RGD=1310770|UniProtKB=D4ADK4	Cachd1	Cache domain-containing 1;Cachd1;ortholog	VWFA AND CACHE DOMAIN-CONTAINING PROTEIN 1 (PTHR10166:SF40)
RAT|RGD=1311653|UniProtKB=Q5BJP0	Vgll4	Vestigial like 4 (Drosophila);Vgll4;ortholog	TRANSCRIPTION COFACTOR VESTIGIAL-LIKE PROTEIN 4 (PTHR17604:SF1)
RAT|RGD=621751|UniProtKB=G3V774	Fbxo2	F-box only protein 2;Fbxo2;ortholog	F-BOX ONLY PROTEIN 2 (PTHR12125:SF11)
RAT|RGD=1560049|UniProtKB=A0A0G2K3I9	Dusp3	Dual-specificity phosphatase 3;Dusp3;ortholog	DUAL SPECIFICITY PROTEIN PHOSPHATASE 3 (PTHR45682:SF1)
RAT|RGD=621810|UniProtKB=Q63663	Gbp2	Guanylate-binding protein 1;Gbp2;ortholog	GUANYLATE-BINDING PROTEIN 2 (PTHR10751:SF91)	heterotrimeric G-protein(PC00117)
RAT|RGD=1305809|UniProtKB=A0A0G2KAP3	Nkain4	Sodium/potassium-transporting ATPase-interacting 4;Nkain4;ortholog	SODIUM/POTASSIUM-TRANSPORTING ATPASE SUBUNIT BETA-1-INTERACTING PROTEIN 4 (PTHR13084:SF5)
RAT|RGD=1310232|UniProtKB=D4A024	Sall3	Sal-like 3 (Drosophila) (Predicted);Sall3;ortholog	SAL-LIKE PROTEIN 3 (PTHR23233:SF46)	C2H2 zinc finger transcription factor(PC00248)
RAT|RGD=621129|UniProtKB=Q9WUQ3	Olig1	Oligodendrocyte transcription factor 1;Olig1;ortholog	OLIGODENDROCYTE TRANSCRIPTION FACTOR 1 (PTHR19290:SF7)	basic helix-loop-helix transcription factor(PC00055);nuclease(PC00170)
RAT|RGD=1310484|UniProtKB=D3ZJY0	Fam13b	Family with sequence similarity 13, member B;Fam13b;ortholog	PROTEIN FAM13B (PTHR15904:SF16)
RAT|RGD=1310241|UniProtKB=Q5BJX1	Mrpl41	39S ribosomal protein L41, mitochondrial;Mrpl41;ortholog	39S RIBOSOMAL PROTEIN L41, MITOCHONDRIAL (PTHR21338:SF0)	ribosomal protein(PC00202)
RAT|RGD=1308963|UniProtKB=Q6AYF2	Lmcd1	LIM and cysteine-rich domains 1;Lmcd1;ortholog	LIM AND CYSTEINE-RICH DOMAINS PROTEIN 1 (PTHR24211:SF0)	actin family cytoskeletal protein(PC00041);structural protein(PC00211)
RAT|RGD=2324|UniProtKB=P55272	Cdkn2b	Cyclin-dependent kinase 4 inhibitor B;Cdkn2b;ortholog	CYCLIN-DEPENDENT KINASE 4 INHIBITOR B-RELATED (PTHR24148:SF47)
RAT|Ensembl=ENSRNOG00000001825|UniProtKB=F1M7L9	PKP2	Uncharacterized protein;Pkp2;ortholog	PLAKOPHILIN-2 (PTHR10372:SF25)	intermediate filament binding protein(PC00130)
RAT|RGD=2876|UniProtKB=P24594	Igfbp5	Insulin-like growth factor-binding protein 5;Igfbp5;ortholog	INSULIN-LIKE GROWTH FACTOR-BINDING PROTEIN 5 (PTHR11551:SF4)	protease inhibitor(PC00191)
RAT|RGD=1309292|UniProtKB=Q562B4	Nacc2	Nucleus accumbens-associated protein 2;Nacc2;ortholog	NUCLEUS ACCUMBENS-ASSOCIATED PROTEIN 2 (PTHR46105:SF2)
RAT|RGD=1306055|UniProtKB=Q5U318	Pea15	Astrocytic phosphoprotein PEA-15;Pea15;ortholog
RAT|RGD=708357|UniProtKB=O88387	Fgd4	FYVE, RhoGEF and PH domain-containing protein 4;Fgd4;ortholog	FYVE, RHOGEF AND PH DOMAIN-CONTAINING PROTEIN 4 (PTHR12673:SF98)	guanyl-nucleotide exchange factor(PC00113)
RAT|RGD=1310593|UniProtKB=D3ZSS0	Phtf2	Putative homeodomain transcription factor 2;Phtf2;ortholog	HOMEODOMAIN TRANSCRIPTION FACTOR 2-RELATED (PTHR12680:SF2)	homeodomain transcription factor(PC00119);nucleic acid binding(PC00171)
RAT|RGD=620830|UniProtKB=P59649	Fxyd7	FXYD domain-containing ion transport regulator 7;Fxyd7;ortholog	FXYD DOMAIN-CONTAINING ION TRANSPORT REGULATOR 7 (PTHR14132:SF1)	anion channel(PC00049);enzyme modulator(PC00095)
RAT|RGD=620714|UniProtKB=A0A0G2K210	Fgfr3	Fibroblast growth factor receptor;Fgfr3;ortholog	FIBROBLAST GROWTH FACTOR RECEPTOR 3 (PTHR24416:SF505)
RAT|RGD=1582829|UniProtKB=D4AC93	Tmem223	Transmembrane protein 223;Tmem223;ortholog	TRANSMEMBRANE PROTEIN 223 (PTHR14549:SF3)
RAT|RGD=1560587|UniProtKB=D3ZZK3	Epha4	Eph receptor A4;Epha4;ortholog	EPHRIN TYPE-A RECEPTOR 4 (PTHR24416:SF337)
RAT|RGD=1305203|UniProtKB=B0K019	Bag1	BAG family molecular chaperone regulator 1;Bag1;ortholog	BAG FAMILY MOLECULAR CHAPERONE REGULATOR 1 (PTHR12329:SF16)
RAT|RGD=1304614|UniProtKB=P54758	Epha6	Ephrin type-A receptor 6;Epha6;ortholog	EPHRIN TYPE-A RECEPTOR 6 (PTHR24416:SF389)
RAT|RGD=1359545|UniProtKB=Q6AY61	Prss23	Serine protease 23;Prss23;ortholog	SERINE PROTEASE 23 (PTHR15462:SF10)	serine protease(PC00203)
RAT|RGD=1310746|UniProtKB=Q5BJN5	Chchd4	Mitochondrial intermembrane space import and assembly protein 40;Chchd4;ortholog	MITOCHONDRIAL INTERMEMBRANE SPACE IMPORT AND ASSEMBLY PROTEIN 40 (PTHR21622:SF0)
RAT|RGD=2168|UniProtKB=P06686	Atp1a2	Sodium/potassium-transporting ATPase subunit alpha-2;Atp1a2;ortholog	SODIUM/POTASSIUM-TRANSPORTING ATPASE SUBUNIT ALPHA-2 (PTHR43294:SF6)	cation transporter(PC00068);hydrolase(PC00121);ion channel(PC00133)
RAT|RGD=620474|UniProtKB=F1LYL9	Sox9	RCG33659;Sox9;ortholog	TRANSCRIPTION FACTOR SOX-9 (PTHR45803:SF1)
RAT|RGD=1311326|UniProtKB=D4AC05	Klhl28	BTB (POZ) domain containing 5 (Predicted);Klhl28;ortholog	KELCH-LIKE PROTEIN 28 (PTHR24412:SF425)
RAT|RGD=2611|UniProtKB=F1LSG7	Fgfr2	Fibroblast growth factor receptor;Fgfr2;ortholog	FIBROBLAST GROWTH FACTOR RECEPTOR 2 (PTHR24416:SF130)
RAT|RGD=1306506|UniProtKB=B1WBN0	Mmd2	Monocyte to macrophage differentiation-associated 2;Mmd2;ortholog	MONOCYTE TO MACROPHAGE DIFFERENTIATION FACTOR 2 (PTHR20855:SF3)	receptor(PC00197)
RAT|RGD=1308182|UniProtKB=G8CYZ7	Elmo1	Engulfment and cell motility 1;Elmo1;ortholog	ENGULFMENT AND CELL MOTILITY PROTEIN 1 (PTHR12771:SF23)	signaling molecule(PC00207)
RAT|RGD=1598315|UniProtKB=M0R3N4	Vat1l	Vesicle amine transport 1-like;Vat1l;ortholog	SYNAPTIC VESICLE MEMBRANE PROTEIN VAT-1 HOMOLOG-LIKE (PTHR44054:SF2)
RAT|RGD=69312|UniProtKB=P55051	Fabp7	Fatty acid-binding protein, brain;Fabp7;ortholog	FATTY ACID-BINDING PROTEIN, BRAIN (PTHR11955:SF57)
RAT|RGD=1590638|UniProtKB=D3ZBN0	Hist1h1b	Histone H1.5;Hist1h1b;ortholog	HISTONE H1.5 (PTHR11467:SF24)	histone(PC00118)
RAT|RGD=1588579|UniProtKB=B2GV50	Rfx2	DNA-binding protein RFX2;Rfx2;ortholog	DNA-BINDING PROTEIN RFX2 (PTHR12619:SF17)	winged helix/forkhead transcription factor(PC00246)
RAT|RGD=61892|UniProtKB=P23965	Eci1	Enoyl-CoA delta isomerase 1, mitochondrial;Eci1;ortholog	ENOYL-COA DELTA ISOMERASE 1, MITOCHONDRIAL (PTHR11941:SF45)	acetyltransferase(PC00038);acyltransferase(PC00042);dehydrogenase(PC00092);epimerase/racemase(PC00096);hydratase(PC00120);ligase(PC00142)
RAT|RGD=3836|UniProtKB=Q9QZA1	Phlda1	Pleckstrin homology-like domain family A member 1;Phlda1;ortholog	PLECKSTRIN HOMOLOGY-LIKE DOMAIN FAMILY A MEMBER 1 (PTHR15478:SF4)
RAT|RGD=1307401|UniProtKB=Q5XI74	Eepd1	Endonuclease/exonuclease/phosphatase family domain-containing protein 1;Eepd1;ortholog	ENDONUCLEASE/EXONUCLEASE/PHOSPHATASE FAMILY DOMAIN-CONTAINING PROTEIN 1 (PTHR21180:SF32)
RAT|RGD=631431|UniProtKB=Q80Z36	Zhx3	Zinc fingers and homeoboxes protein 3;Zhx3;ortholog	ZINC FINGERS AND HOMEOBOXES PROTEIN 3 (PTHR15467:SF6)	homeodomain transcription factor(PC00119);nucleic acid binding(PC00171);zinc finger transcription factor(PC00244)
RAT|RGD=1561169|UniProtKB=E9PU06	Ccdc148	Coiled-coil domain-containing 148;Ccdc148;ortholog	COILED-COIL DOMAIN-CONTAINING PROTEIN 148 (PTHR21549:SF1)
RAT|RGD=735075|UniProtKB=Q6P7B4	Fam198b	Protein FAM198B;Fam198b;ortholog	PROTEIN FAM198B (PTHR15905:SF1)
RAT|RGD=3916|UniProtKB=P02767	Ttr	Transthyretin;Ttr;ortholog	TRANSTHYRETIN (PTHR10395:SF12)	transfer/carrier protein(PC00219);transporter(PC00227)
RAT|RGD=1305551|UniProtKB=Q3B7D5	Rassf2	Ras association domain-containing protein 2;Rassf2;ortholog	RAS ASSOCIATION DOMAIN-CONTAINING PROTEIN 2 (PTHR22738:SF14)	G-protein modulator(PC00022)
RAT|RGD=1305316|UniProtKB=Q5FVF9	Btd	Biotinidase;Btd;ortholog	BIOTINIDASE (PTHR10609:SF17)	hydrolase(PC00121)
RAT|RGD=1306788|UniProtKB=D3ZD84	Lrig1	Leucine-rich repeats and immunoglobulin-like domains 1;Lrig1;ortholog	LEUCINE-RICH REPEATS AND IMMUNOGLOBULIN-LIKE DOMAINS PROTEIN 1 (PTHR24373:SF273)	extracellular matrix protein(PC00102);receptor(PC00197)
RAT|RGD=2755|UniProtKB=P04905	Gstm1	Glutathione S-transferase Mu 1;Gstm1;ortholog	GLUTATHIONE S-TRANSFERASE MU 1 (PTHR11571:SF126)
RAT|RGD=1564050|UniProtKB=F1LR10	Lima1	Epithelial protein lost in neoplasm;Lima1;ortholog	LIM DOMAIN AND ACTIN-BINDING PROTEIN 1 (PTHR24206:SF57)	actin family cytoskeletal protein(PC00041);nuclease(PC00170);transcription factor(PC00218)
RAT|RGD=727923|UniProtKB=A0A0G2K8K0	Sfpq	Uncharacterized protein;Sfpq;ortholog	SPLICING FACTOR, PROLINE- AND GLUTAMINE-RICH (PTHR23189:SF51)	mRNA splicing factor(PC00148)
RAT|RGD=1565098|UniProtKB=D4A110	Cmtm4	CKLF-like MARVEL transmembrane domain-containing 4;Cmtm4;ortholog	CKLF-LIKE MARVEL TRANSMEMBRANE DOMAIN-CONTAINING PROTEIN 4 (PTHR22776:SF29)
RAT|RGD=1307085|UniProtKB=Q66HF2	Tm9sf1	Transmembrane 9 superfamily member 1;Tm9sf1;ortholog	TRANSMEMBRANE 9 SUPERFAMILY MEMBER-RELATED (PTHR10766:SF14)	transporter(PC00227)
RAT|RGD=1310564|UniProtKB=D3ZDX5	Plxnb1	Plexin B1;Plxnb1;ortholog	PLEXIN-B1 (PTHR22625:SF36)
RAT|RGD=2291|UniProtKB=P30277	Ccnb1	G2/mitotic-specific cyclin-B1;Ccnb1;ortholog	G2/MITOTIC-SPECIFIC CYCLIN-B1 (PTHR10177:SF193)	kinase activator(PC00138)
RAT|RGD=1304888|UniProtKB=F1LN45	Trpm3	Transient receptor potential cation channel, subfamily M, member 3;Trpm3;ortholog	TRANSIENT RECEPTOR POTENTIAL CATION CHANNEL SUBFAMILY M MEMBER 3 (PTHR13800:SF7)	ion channel(PC00133);receptor(PC00197)
RAT|RGD=621008|UniProtKB=Q9QZM5	Abi1	Abl interactor 1;Abi1;ortholog	ABL INTERACTOR 1 (PTHR10460:SF2)	G-protein modulator(PC00022)
RAT|RGD=621531|UniProtKB=P19490	GRIA1	Glutamate receptor 1;Gria1;ortholog	GLUTAMATE RECEPTOR 1 (PTHR18966:SF157)
RAT|RGD=2587|UniProtKB=P42533	Tf,F3	Tissue factor;F3;ortholog	TISSUE FACTOR (PTHR20859:SF22)	defense/immunity protein(PC00090);type I cytokine receptor(PC00231);type II cytokine receptor(PC00232)
RAT|RGD=2503|UniProtKB=P05982	Nqo1	NAD(P)H dehydrogenase [quinone] 1;Nqo1;ortholog	NAD(P)H DEHYDROGENASE [QUINONE] 1 (PTHR10204:SF1)
RAT|RGD=2197|UniProtKB=P35738	Bckdhb	2-oxoisovalerate dehydrogenase subunit beta, mitochondrial;Bckdhb;ortholog	2-OXOISOVALERATE DEHYDROGENASE SUBUNIT BETA, MITOCHONDRIAL (PTHR42980:SF1)	dehydrogenase(PC00092);lyase(PC00144);transketolase(PC00221)
RAT|RGD=1311432|UniProtKB=F1LYG2	Sipa1l3	RCG54282;Sipa1l3;ortholog	SIGNAL-INDUCED PROLIFERATION-ASSOCIATED 1-LIKE PROTEIN 3 (PTHR15711:SF15)	G-protein modulator(PC00022)
RAT|RGD=628896|UniProtKB=O35460	Angpt1	Angiopoietin-1;Angpt1;ortholog	ANGIOPOIETIN-1 (PTHR19143:SF156)	signaling molecule(PC00207)
RAT|RGD=2414|UniProtKB=P23928	Cryab	Alpha-crystallin B chain;Cryab;ortholog	ALPHA-CRYSTALLIN B CHAIN (PTHR45640:SF5)
RAT|RGD=1594395|UniProtKB=Q6P9U4	Slmo2	PRELI domain containing protein 3B;Prelid3b;ortholog	PRELI DOMAIN CONTAINING PROTEIN 3B (PTHR11158:SF22)
RAT|RGD=628706|UniProtKB=Q8CFD0	Sfxn5	Sideroflexin-5;Sfxn5;ortholog	SIDEROFLEXIN-5 (PTHR11153:SF17)	cation transporter(PC00068);transfer/carrier protein(PC00219)
RAT|RGD=2252|UniProtKB=Q63474	Ddr1	Epithelial discoidin domain-containing receptor 1;Ddr1;ortholog	EPITHELIAL DISCOIDIN DOMAIN-CONTAINING RECEPTOR 1 (PTHR24416:SF333)
RAT|RGD=1305823|UniProtKB=B0BN31	Fopnl	FGFR1OP N-terminal-like;Fopnl;ortholog	LISH DOMAIN-CONTAINING PROTEIN FOPNL (PTHR15431:SF4)
RAT|RGD=1308650|UniProtKB=D3ZTD8	Sema5a	Semaphorin-5A;Sema5a;ortholog	SEMAPHORIN-5A (PTHR11036:SF78)	membrane-bound signaling molecule(PC00152)
RAT|RGD=619940|UniProtKB=Q9ERB4	Vcan	Versican core protein (Fragments);Vcan;ortholog	VERSICAN CORE PROTEIN (PTHR22804:SF6)	extracellular matrix glycoprotein(PC00100)
RAT|RGD=61948|UniProtKB=P70566	Tmod2	Tropomodulin-2;Tmod2;ortholog	TROPOMODULIN-2 (PTHR10901:SF15)	non-motor actin binding protein(PC00165)
RAT|RGD=1309970|UniProtKB=P14942	Gsta4	Glutathione S-transferase alpha-4;Gsta4;ortholog	GLUTATHIONE S-TRANSFERASE A4 (PTHR11571:SF101)
RAT|RGD=69266|UniProtKB=O35795	Entpd2	Ectonucleoside triphosphate diphosphohydrolase 2;Entpd2;ortholog	ECTONUCLEOSIDE TRIPHOSPHATE DIPHOSPHOHYDROLASE 2 (PTHR11782:SF33)	nucleotide phosphatase(PC00173)
RAT|RGD=2445|UniProtKB=P80067	Ctsc	Dipeptidyl peptidase 1;Ctsc;ortholog	DIPEPTIDYL PEPTIDASE 1 (PTHR12411:SF354)	cysteine protease(PC00081);protease inhibitor(PC00191)
RAT|RGD=621050|UniProtKB=Q9JJM7	Gp1bb	Platelet glycoprotein Ib beta chain;Gp1bb;ortholog	PLATELET GLYCOPROTEIN IB BETA CHAIN (PTHR22650:SF7)
RAT|RGD=1359140|UniProtKB=Q6AYT8	Mpzl1	Myelin protein zero-like protein 1;Mpzl1;ortholog	MYELIN PROTEIN ZERO-LIKE PROTEIN 1 (PTHR13869:SF19)	cell adhesion molecule(PC00069);voltage-gated sodium channel(PC00243)
RAT|RGD=1308528|UniProtKB=O35568	Efemp1	EGF-containing fibulin-like extracellular matrix protein 1;Efemp1;ortholog	EGF-CONTAINING FIBULIN-LIKE EXTRACELLULAR MATRIX PROTEIN 1 (PTHR24034:SF102)	annexin(PC00050);calmodulin(PC00061);cell adhesion molecule(PC00069);extracellular matrix glycoprotein(PC00100);extracellular matrix structural protein(PC00103);signaling molecule(PC00207)
RAT|RGD=1306534|UniProtKB=D3ZS72	Prex1	Phosphatidylinositol-3,4,5-trisphosphate-dependent Rac exchange factor 1;Prex1;ortholog	PHOSPHATIDYLINOSITOL 3,4,5-TRISPHOSPHATE-DEPENDENT RAC EXCHANGER 1 PROTEIN (PTHR22829:SF6)	guanyl-nucleotide exchange factor(PC00113)
RAT|RGD=621302|UniProtKB=P97527	Cntn5	Contactin-5;Cntn5;ortholog	CONTACTIN-5 (PTHR44170:SF17)
RAT|RGD=1309000|UniProtKB=A0A0G2JTZ2	Sox6	SRY box 6;Sox6;ortholog	TRANSCRIPTION FACTOR SOX-6 (PTHR45789:SF1)
RAT|RGD=1310103|UniProtKB=P0C5X8	TTYH1	Protein tweety homolog 1;Ttyh1;ortholog	PROTEIN TWEETY HOMOLOG 1 (PTHR12424:SF5)	anion channel(PC00049)
RAT|RGD=1309517|UniProtKB=B2RZD5	Rpl22l1	RCG41580, isoform CRA_a;Rpl22l1;ortholog	60S RIBOSOMAL PROTEIN L22-LIKE 1 (PTHR10064:SF1)	ribosomal protein(PC00202)
RAT|RGD=71003|UniProtKB=Q9EPX0	Hspb8	Heat shock protein beta-8;Hspb8;ortholog	HEAT SHOCK PROTEIN BETA-8 (PTHR46906:SF1)
RAT|RGD=1560007|UniProtKB=D3Z8K0	Pdzd11	PDZ domain containing 11 (Predicted), isoform CRA_a;Pdzd11;ortholog	PDZ DOMAIN-CONTAINING PROTEIN 11 (PTHR14063:SF1)	cell adhesion molecule(PC00069);cell junction protein(PC00070)
RAT|RGD=1305764|UniProtKB=A0A0G2JXS3	Nusap1	Nucleolar and spindle-associated protein 1;Nusap1;ortholog	NUCLEOLAR AND SPINDLE-ASSOCIATED PROTEIN 1 (PTHR15874:SF1)
RAT|RGD=2500|UniProtKB=Q920D2	Dhfr	Dihydrofolate reductase;Dhfr;ortholog	DIHYDROFOLATE REDUCTASE (PTHR22778:SF16)	reductase(PC00198)
RAT|RGD=1311502|UniProtKB=D4AB66	Ston2	Stonin-2;Ston2;ortholog	STONIN-2 (PTHR10529:SF345)	extracellular matrix glycoprotein(PC00100);receptor(PC00197)
RAT|RGD=1594151|UniProtKB=D4AB19	Gas2l3	Growth arrest-specific 2-like 3;Gas2l3;ortholog
RAT|RGD=2322319|UniProtKB=F1LRX2	Fhod3	Formin homology 2 domain-containing 3;Fhod3;ortholog	FH1/FH2 DOMAIN-CONTAINING PROTEIN 3 (PTHR45920:SF3)
RAT|RGD=68953|UniProtKB=P05369	Fdps	Farnesyl pyrophosphate synthase;Fdps;ortholog	FARNESYL PYROPHOSPHATE SYNTHASE (PTHR11525:SF0)	acyltransferase(PC00042)
RAT|RGD=1309447|UniProtKB=P97738	Nptx2	Neuronal pentraxin-2;Nptx2;ortholog	NEURONAL PENTRAXIN-2 (PTHR19277:SF1)
RAT|RGD=620875|UniProtKB=Q68G12	St3gal5	Lactosylceramide alpha-2,3-sialyltransferase;St3gal5;ortholog	LACTOSYLCERAMIDE ALPHA-2,3-SIALYLTRANSFERASE (PTHR13713:SF60)
RAT|RGD=621426|UniProtKB=Q8VII6	Slc44a1	Choline transporter-like protein 1;Slc44a1;ortholog	CHOLINE TRANSPORTER-LIKE PROTEIN 1 (PTHR12385:SF56)	transporter(PC00227)
RAT|RGD=1359195|UniProtKB=Q5U2T1	Tlcd1	Calfacilitin;Tlcd1;ortholog	CALFACILITIN (PTHR13439:SF5)
RAT|RGD=70908|UniProtKB=P11466	Crot	Peroxisomal carnitine O-octanoyltransferase;Crot;ortholog	PEROXISOMAL CARNITINE O-OCTANOYLTRANSFERASE (PTHR22589:SF67)	acetyltransferase(PC00038);acyltransferase(PC00042)
RAT|RGD=1305489|UniProtKB=G3V9U0	Acss2	Acyl-CoA synthetase short-chain family member 2;Acss2;ortholog	ACETYL-COENZYME A SYNTHETASE, CYTOPLASMIC (PTHR24095:SF126)	dehydrogenase(PC00092);ligase(PC00142)
RAT|RGD=621176|UniProtKB=P07308	Scd1	Acyl-CoA desaturase 1;Scd1;ortholog	ACYL-COA DESATURASE (PTHR11351:SF60)
RAT|RGD=621556|UniProtKB=Q02253	Aldh6a1	Methylmalonate-semialdehyde dehydrogenase [acylating], mitochondrial;Aldh6a1;ortholog	METHYLMALONATE-SEMIALDEHYDE DEHYDROGENASE [ACYLATING], MITOCHONDRIAL (PTHR43866:SF3)	dehydrogenase(PC00092)
RAT|RGD=1307458|UniProtKB=Q4V7D9	Smpdl3b	Sphingomyelin phosphodiesterase, acid-like 3B;Smpdl3b;ortholog	ACID SPHINGOMYELINASE-LIKE PHOSPHODIESTERASE 3B (PTHR10340:SF25)
RAT|RGD=1564376|UniProtKB=F1M038	Dok6	Docking protein 6;Dok6;ortholog	DOCKING PROTEIN 6 (PTHR21258:SF43)
RAT|RGD=1560401|UniProtKB=D4A0H1	Reep3	Receptor expression-enhancing protein;Reep3;ortholog	RECEPTOR EXPRESSION-ENHANCING PROTEIN 3 (PTHR12300:SF39)	receptor(PC00197);transporter(PC00227)
RAT|RGD=1306164|UniProtKB=D3ZQ09	Zcchc24	Putative uncharacterized protein RGD1306164_predicted;Zcchc24;ortholog	ZINC FINGER CCHC DOMAIN-CONTAINING PROTEIN 24 (PTHR15439:SF4)	nuclease(PC00170)
RAT|RGD=61809|UniProtKB=O35977	Gfra2	GDNF family receptor alpha 2;Gfra2;ortholog	GDNF FAMILY RECEPTOR ALPHA-2 (PTHR10269:SF4)
RAT|RGD=2943|UniProtKB=P17325	Jun	Transcription factor AP-1;Jun;ortholog	TRANSCRIPTION FACTOR AP-1 (PTHR11462:SF8)	basic leucine zipper transcription factor(PC00056);nucleic acid binding(PC00171)
RAT|RGD=2714|UniProtKB=P08753	Gnai3	Guanine nucleotide-binding protein G(k) subunit alpha;Gnai3;ortholog	GUANINE NUCLEOTIDE-BINDING PROTEIN G(K) SUBUNIT ALPHA (PTHR10218:SF230)	heterotrimeric G-protein(PC00117)
RAT|RGD=1561724|UniProtKB=F1LZ81	Dock4	Dedicator of cytokinesis 4;Dock4;ortholog	DEDICATOR OF CYTOKINESIS PROTEIN 4 (PTHR45653:SF7)
RAT|RGD=621571|UniProtKB=Q63175	Serinc5	Serine incorporator 5;Serinc5;ortholog	SERINE INCORPORATOR 5 (PTHR10383:SF16)	transmembrane receptor regulatory/adaptor protein(PC00226)
RAT|RGD=1303089|UniProtKB=Q68FP1	Gsn	Gelsolin;Gsn;ortholog	GELSOLIN (PTHR11977:SF29)	non-motor actin binding protein(PC00165)
RAT|RGD=1311567|UniProtKB=B1WC33	Cdc42ep4	CDC42 effector protein (Rho GTPase binding) 4 (Predicted), isoform CRA_a;Cdc42ep4;ortholog	CDC42 EFFECTOR PROTEIN 4 (PTHR15344:SF14)
RAT|RGD=1583843|UniProtKB=F1M9D3	S1pr3	Sphingosine-1-phosphate receptor 3;S1pr3;ortholog	SPHINGOSINE 1-PHOSPHATE RECEPTOR 3 (PTHR22750:SF24)	G-protein coupled receptor(PC00021)
RAT|RGD=1559896|UniProtKB=D3ZY47	RGD1559896	Similar to RIKEN cDNA 2310022B05;RGD1559896;ortholog	SUBFAMILY NOT NAMED (PTHR34394:SF1)
RAT|RGD=1562693|UniProtKB=B0BN49	Rbmx2	RNA-binding motif protein, X-linked 2;Rbmx2;ortholog	RNA-BINDING MOTIF PROTEIN, X-LINKED 2 (PTHR45880:SF1)
RAT|RGD=3645|UniProtKB=P14844	Ccl2	C-C motif chemokine 2;Ccl2;ortholog	C-C MOTIF CHEMOKINE 2 (PTHR12015:SF117)	chemokine(PC00074)
RAT|RGD=1309072|UniProtKB=D3ZR96	Sox8	SRY box 8;Sox8;ortholog	TRANSCRIPTION FACTOR SOX-8 (PTHR45803:SF2)
RAT|RGD=1563648|UniProtKB=D4ABJ9	Scd4	Stearoyl-coenzyme A desaturase 4;Scd4;ortholog	ACYL-COA DESATURASE 4 (PTHR11351:SF20)
RAT|RGD=1565967|UniProtKB=F1M6E2	Arhgap36	Rho GTPase-activating protein 36;Arhgap36;ortholog	RHO GTPASE-ACTIVATING PROTEIN 36 (PTHR12635:SF8)	cytoskeletal protein(PC00085)
RAT|RGD=2536|UniProtKB=P21451	Ednrb	Endothelin B receptor;Ednrb;ortholog	ENDOTHELIN B RECEPTOR (PTHR46099:SF3)
RAT|RGD=2804|UniProtKB=P22791	Hmgcs2	Hydroxymethylglutaryl-CoA synthase, mitochondrial;Hmgcs2;ortholog	HYDROXYMETHYLGLUTARYL-COA SYNTHASE, MITOCHONDRIAL (PTHR43323:SF1)	lyase(PC00144);transferase(PC00220)
RAT|RGD=1309653|UniProtKB=F1LXJ9	Ptprt	Protein tyrosine phosphatase, receptor type, T;Ptprt;ortholog	RECEPTOR-TYPE TYROSINE-PROTEIN PHOSPHATASE T (PTHR19134:SF208)	protein phosphatase(PC00195);receptor(PC00197)
RAT|RGD=1309967|UniProtKB=Q4KM31	Limd2	LIM domain-containing protein 2;Limd2;ortholog
RAT|RGD=1308999|UniProtKB=Q5PPJ3	Cldn9	Claudin;Cldn9;ortholog	CLAUDIN-9 (PTHR12002:SF42)	tight junction(PC00214)
RAT|RGD=1310827|UniProtKB=Q496Z2	Tril	TLR4 interactor with leucine rich repeats;Tril;ortholog	TLR4 INTERACTOR WITH LEUCINE RICH REPEATS (PTHR24373:SF307)	extracellular matrix protein(PC00102);receptor(PC00197)
RAT|RGD=1307302|UniProtKB=F1M862	Chst9	Carbohydrate sulfotransferase;Chst9;ortholog	CARBOHYDRATE SULFOTRANSFERASE 9 (PTHR12137:SF6)	transferase(PC00220)
RAT|RGD=1306107|UniProtKB=D3Z8J6	Fam189b	Family with sequence similarity 189, member B;Fam189b;ortholog	PROTEIN FAM189B (PTHR17615:SF7)
RAT|RGD=1583918|UniProtKB=B0BNB8	Calml4	Calml4 protein;Calml4;ortholog	CALMODULIN-LIKE PROTEIN 4 (PTHR23050:SF169)	calmodulin(PC00061)
RAT|RGD=1566385|UniProtKB=D3Z826	Gpr75	G protein-coupled receptor 75;Gpr75;ortholog	G-PROTEIN COUPLED RECEPTOR 75-RELATED (PTHR24228:SF55)	G-protein coupled receptor(PC00021)
RAT|RGD=1597189|UniProtKB=P85973	Pnp	Purine nucleoside phosphorylase;Pnp;ortholog	PURINE NUCLEOSIDE PHOSPHORYLASE (PTHR11904:SF12)	phosphorylase(PC00187)
RAT|RGD=1306327|UniProtKB=F1M8H7	Fam107a	Family with sequence similarity 107, member A;Fam107a;ortholog	PROTEIN FAM107A (PTHR16768:SF3)
RAT|RGD=68936|UniProtKB=Q9JI66	Slc4a4	Electrogenic sodium bicarbonate cotransporter 1;Slc4a4;ortholog	ELECTROGENIC SODIUM BICARBONATE COTRANSPORTER 1 (PTHR11453:SF10)	cation transporter(PC00068)
RAT|RGD=1311858|UniProtKB=D3ZAW4	Abhd4	Abhydrolase domain containing 4 (Predicted);Abhd4;ortholog	PROTEIN ABHD4 (PTHR42886:SF21)	serine protease(PC00203)
RAT|RGD=621428|UniProtKB=F1LV37	Tnrc6b	Trinucleotide repeat-containing 6B;Tnrc6b;ortholog	TRINUCLEOTIDE REPEAT-CONTAINING GENE 6B PROTEIN (PTHR13020:SF32)
RAT|RGD=1563686|UniProtKB=D3ZHA3	Lpar4	G protein-coupled receptor 23 (Predicted);Lpar4;ortholog	LYSOPHOSPHATIDIC ACID RECEPTOR 4 (PTHR24232:SF41)
RAT|RGD=619962|UniProtKB=F1M9V7	Npepps	Aminopeptidase puromycin-sensitive;Npepps;ortholog	PUROMYCIN-SENSITIVE AMINOPEPTIDASE-RELATED (PTHR11533:SF261)	metalloprotease(PC00153)
RAT|RGD=620454|UniProtKB=P97544	Ppap2b	Phospholipid phosphatase 3;Plpp3;ortholog	PHOSPHOLIPID PHOSPHATASE 3 (PTHR10165:SF79)	phosphatase(PC00181);pyrophosphatase(PC00196)
RAT|RGD=1311085|UniProtKB=A0A0G2JZD5	Gab1	GRB2-associated-binding protein 1;Gab1;ortholog	GRB2-ASSOCIATED-BINDING PROTEIN 1 (PTHR45960:SF5)	transmembrane receptor regulatory/adaptor protein(PC00226)
RAT|RGD=2586|UniProtKB=P26824	F2r	Proteinase-activated receptor 1;F2r;ortholog	PROTEINASE-ACTIVATED RECEPTOR 1 (PTHR24232:SF20)
RAT|RGD=620948|UniProtKB=P50554	Abat	4-aminobutyrate aminotransferase, mitochondrial;Abat;ortholog	4-AMINOBUTYRATE AMINOTRANSFERASE, MITOCHONDRIAL (PTHR43206:SF1)	transaminase(PC00216)
RAT|RGD=1311374|UniProtKB=A0A0G2JVU1	Itgb8	Integrin beta;Itgb8;ortholog	INTEGRIN BETA-8 (PTHR10082:SF9)	cell adhesion molecule(PC00069);extracellular matrix glycoprotein(PC00100);receptor(PC00197)
RAT|RGD=69256|UniProtKB=Q9EPQ0	Slc24a3	Sodium/potassium/calcium exchanger 3 (Fragment);Slc24a3;ortholog	SODIUM/POTASSIUM/CALCIUM EXCHANGER 3 (PTHR10846:SF22)	transporter(PC00227)
RAT|RGD=1309470|UniProtKB=D4A469	Sesn3	Sestrin 3;Sesn3;ortholog	SESTRIN-3 (PTHR12474:SF4)	peroxidase(PC00180)
RAT|RGD=1595860|UniProtKB=B5DFE2	Ezh2	Enhancer of zeste 2 polycomb repressive complex 2 subunit;Ezh2;ortholog	HISTONE-LYSINE N-METHYLTRANSFERASE EZH2 (PTHR45747:SF3)
RAT|RGD=1310734|UniProtKB=Q5M7T7	Pla2g7	Phospholipase A2 group VII;Pla2g7;ortholog	PLATELET-ACTIVATING FACTOR ACETYLHYDROLASE (PTHR10272:SF12)	esterase(PC00097)
RAT|RGD=2007|UniProtKB=P16970	Abcd3	ATP-binding cassette sub-family D member 3;Abcd3;ortholog	ATP-BINDING CASSETTE SUB-FAMILY D MEMBER 3 (PTHR11384:SF34)	transporter(PC00227)
RAT|RGD=619724|UniProtKB=Q9R1R4	Tdrd7	Tudor domain-containing protein 7;Tdrd7;ortholog	TUDOR DOMAIN-CONTAINING PROTEIN 7 (PTHR22948:SF14)	nuclease(PC00170)
RAT|RGD=1305476|UniProtKB=D4A0Y6	Mki67	Marker of proliferation Ki-67;Mki67;ortholog	PROLIFERATION MARKER PROTEIN KI-67 (PTHR21603:SF17)
RAT|RGD=1308758|UniProtKB=Q5U2P2	Igsf11	Immunoglobulin superfamily member 11;Igsf11;ortholog	IMMUNOGLOBULIN SUPERFAMILY MEMBER 11 (PTHR44699:SF1)
RAT|RGD=2118|UniProtKB=P07150	Anxa1	Annexin A1;Anxa1;ortholog	ANNEXIN A1 (PTHR10502:SF17)
RAT|RGD=1305011|UniProtKB=G3V8B3	HIST1H2BQ	Histone H2B;Hist1h2bq;ortholog	HISTONE H2B TYPE 1-H (PTHR23428:SF161)	histone(PC00118)
RAT|RGD=708554|UniProtKB=Q8VI60	Sulf1	Extracellular sulfatase Sulf-1;Sulf1;ortholog	EXTRACELLULAR SULFATASE SULF-1 (PTHR43108:SF1)	hydrolase(PC00121)
RAT|RGD=621232|UniProtKB=E9PT16	Pcdhga11	Protocadherin gamma subfamily A, 11;Pcdhga11;ortholog	PROTOCADHERIN GAMMA-A11 (PTHR24028:SF84)
RAT|RGD=1309272|UniProtKB=D4ADE6	Sall2	Sal-like 2 (Drosophila) (Predicted);Sall2;ortholog	SAL-LIKE PROTEIN 2 (PTHR23233:SF15)	C2H2 zinc finger transcription factor(PC00248)
RAT|RGD=1310848|UniProtKB=D4A3U0	Gpr22	G protein-coupled receptor 22;Gpr22;ortholog	G-PROTEIN COUPLED RECEPTOR 22-RELATED (PTHR24241:SF1)	G-protein coupled receptor(PC00021)
RAT|Ensembl=ENSRNOG00000057569|UniProtKB=A0A0G2JUA5	AHNAK	AHNAK nucleoprotein;Ahnak;ortholog	NEUROBLAST DIFFERENTIATION-ASSOCIATED PROTEIN AHNAK (PTHR23348:SF41)
RAT|RGD=1304813|UniProtKB=A0A0G2JYJ7	Rbms2	RNA-binding motif, single stranded-interacting protein 2;Rbms2;ortholog	RNA-BINDING MOTIF, SINGLE-STRANDED-INTERACTING PROTEIN 2 (PTHR24012:SF743)
RAT|RGD=1565194|UniProtKB=Q0V8T5	Cntnap5b	Contactin-associated protein like 5-2;Cntnap5b;ortholog	CONTACTIN-ASSOCIATED PROTEIN LIKE 5-2 (PTHR15036:SF37)
RAT|RGD=628900|UniProtKB=Q5XIL4	Sorbs3	Sorbin and SH3 domain containing 3;Sorbs3;ortholog	VINEXIN (PTHR14167:SF54)
RAT|RGD=3074|UniProtKB=P13697	Me1	NADP-dependent malic enzyme;Me1;ortholog	NADP-DEPENDENT MALIC ENZYME (PTHR23406:SF17)	acyltransferase(PC00042);decarboxylase(PC00089);dehydrogenase(PC00092)
RAT|RGD=621079|UniProtKB=Q9JJP0	Slc20a1	Sodium-dependent phosphate transporter 1;Slc20a1;ortholog	SODIUM-DEPENDENT PHOSPHATE TRANSPORTER 1 (PTHR11101:SF46)
RAT|RGD=621623|UniProtKB=P63029	Tpt1	Translationally-controlled tumor protein;Tpt1;ortholog	TRANSLATIONALLY-CONTROLLED TUMOR PROTEIN (PTHR11991:SF0)	non-motor microtubule binding protein(PC00166)
RAT|RGD=1307561|UniProtKB=Q5BJS6	Tmem50b	Transmembrane protein 50B;Tmem50b;ortholog	TRANSMEMBRANE PROTEIN 50B (PTHR13180:SF2)
RAT|RGD=69367|UniProtKB=A0A0G2JWD0	Prom1	Prominin 1;Prom1;ortholog	PROMININ-1 (PTHR22730:SF3)	membrane traffic protein(PC00150)
RAT|RGD=621646|UniProtKB=P31000	Vim	Vimentin;Vim;ortholog	VIMENTIN (PTHR45652:SF5)
RAT|RGD=2011|UniProtKB=P15650	Acadl	Long-chain specific acyl-CoA dehydrogenase, mitochondrial;Acadl;ortholog	LONG-CHAIN SPECIFIC ACYL-COA DEHYDROGENASE, MITOCHONDRIAL (PTHR43604:SF5)	dehydrogenase(PC00092);oxidase(PC00175);transferase(PC00220)
RAT|RGD=708415|UniProtKB=Q9WU49	Carhsp1	Calcium-regulated heat stable protein 1;Carhsp1;ortholog	CALCIUM-REGULATED HEAT-STABLE PROTEIN 1 (PTHR12962:SF3)	RNA binding protein(PC00031)
RAT|RGD=1305168|UniProtKB=D3ZFP4	Mcm3	DNA helicase;Mcm3;ortholog	DNA REPLICATION LICENSING FACTOR MCM3 (PTHR11630:SF72)	DNA helicase(PC00011);hydrolase(PC00121)
RAT|RGD=3086|UniProtKB=P21581	Kitlg	Kit ligand;Kitlg;ortholog	KIT LIGAND (PTHR11574:SF0)
RAT|RGD=621724|UniProtKB=P04182	Oat	Ornithine aminotransferase, mitochondrial;Oat;ortholog	ORNITHINE AMINOTRANSFERASE, MITOCHONDRIAL (PTHR11986:SF18)	transaminase(PC00216)
RAT|RGD=2318|UniProtKB=P40241	Cd9	CD9 antigen;Cd9;ortholog	CD9 ANTIGEN (PTHR19282:SF163)
RAT|RGD=708526|UniProtKB=Q8VI04	Asrgl1	Isoaspartyl peptidase/L-asparaginase;Asrgl1;ortholog	ISOASPARTYL PEPTIDASE/L-ASPARAGINASE (PTHR10188:SF25)	protease(PC00190)
RAT|RGD=1359546|UniProtKB=Q5XI42	Aldh3b1	Aldehyde dehydrogenase family 3 member B1;Aldh3b1;ortholog	ALDEHYDE DEHYDROGENASE FAMILY 3 MEMBER B1 (PTHR43570:SF2)
RAT|RGD=1306529|UniProtKB=Q5BQE6	Dhcr24	Delta(24)-sterol reductase;Dhcr24;ortholog	DELTA(24)-STEROL REDUCTASE (PTHR10801:SF0)	reductase(PC00198)
RAT|RGD=1307893|UniProtKB=D4A6L1	Tapbpl	TAP binding protein-like (Predicted);Tapbpl;ortholog	TAPASIN-RELATED PROTEIN (PTHR23411:SF7)	immunoglobulin receptor superfamily(PC00124)
RAT|RGD=1308552|UniProtKB=D4ABB2	Mlc1	Megalencephalic leukoencephalopathy with subcortical cysts 1;Mlc1;ortholog	MEMBRANE PROTEIN MLC1 (PTHR17597:SF0)
RAT|RGD=71008|UniProtKB=Q6P7C7	Gpnmb	Transmembrane glycoprotein NMB;Gpnmb;ortholog	TRANSMEMBRANE GLYCOPROTEIN NMB (PTHR11861:SF11)	cell adhesion molecule(PC00069);membrane-bound signaling molecule(PC00152)
RAT|RGD=628737|UniProtKB=P31647	Slc6a11	Sodium- and chloride-dependent GABA transporter 3;Slc6a11;ortholog	SODIUM- AND CHLORIDE-DEPENDENT GABA TRANSPORTER 3 (PTHR11616:SF124)	cation transporter(PC00068)
RAT|RGD=69404|UniProtKB=G3V761	Ifi27	Interferon, alpha-inducible protein 27;Ifi27;ortholog	INTERFERON, ALPHA-INDUCIBLE PROTEIN 27 (PTHR16932:SF20)
RAT|RGD=1310323|UniProtKB=Q5U2R3	Frmd8	FERM domain-containing protein 8;Frmd8;ortholog	FERM DOMAIN-CONTAINING PROTEIN 8-RELATED (PTHR13283:SF10)
RAT|RGD=1564641|UniProtKB=F1M9I4	Heg1	Heart development protein with EGF-like domains 1;Heg1;ortholog	PROTEIN HEG HOMOLOG 1 (PTHR24037:SF3)
RAT|RGD=1565811|UniProtKB=F1M6B6	Pcdh10	Protocadherin 10;Pcdh10;ortholog	PROTOCADHERIN-10 (PTHR24028:SF0)
RAT|RGD=1549754|UniProtKB=Q66H42	Lypd1	Ly6/PLAUR domain-containing protein 1;Lypd1;ortholog	LY6/PLAUR DOMAIN-CONTAINING PROTEIN 1 (PTHR10036:SF7)
RAT|RGD=70927|UniProtKB=P08011	Mgst1	Microsomal glutathione S-transferase 1;Mgst1;ortholog	MICROSOMAL GLUTATHIONE S-TRANSFERASE 1 (PTHR10689:SF3)
RAT|RGD=1305740|UniProtKB=Q5RKJ2	Cybrd1	Cytochrome b reductase 1;Cybrd1;ortholog	CYTOCHROME B REDUCTASE 1 (PTHR10106:SF12)	reductase(PC00198)
RAT|RGD=1590470|UniProtKB=Q505J6	Slc25a18	Mitochondrial glutamate carrier 2;Slc25a18;ortholog	MITOCHONDRIAL GLUTAMATE CARRIER 2 (PTHR45678:SF11)
RAT|RGD=1306770|UniProtKB=B0BMX3	S100a16	S100 calcium binding protein A16 (Predicted), isoform CRA_a;S100a16;ortholog	PROTEIN S100-A16 (PTHR11639:SF76)	calmodulin(PC00061);signaling molecule(PC00207)
RAT|RGD=2138|UniProtKB=P02650	Apoe	Apolipoprotein E;Apoe;ortholog	APOLIPOPROTEIN E (PTHR18976:SF2)
RAT|RGD=2232|UniProtKB=P01026	C3	Complement C3;C3;ortholog	COMPLEMENT C3 (PTHR11412:SF81)	complement component(PC00078);cytokine(PC00083);serine protease inhibitor(PC00204)
RAT|RGD=1566097|UniProtKB=M0R9N8	Anlnl1	Anillin, actin-binding protein-like 1;Anlnl1;ortholog	ANILLIN (PTHR21538:SF23)
RAT|RGD=2679|UniProtKB=P47819	Gfap	Glial fibrillary acidic protein;Gfap;ortholog	GLIAL FIBRILLARY ACIDIC PROTEIN (PTHR45652:SF9)
RAT|RGD=61847|UniProtKB=P97564	Gpam	Glycerol-3-phosphate acyltransferase 1, mitochondrial;Gpam;ortholog	GLYCEROL-3-PHOSPHATE ACYLTRANSFERASE 1, MITOCHONDRIAL (PTHR12563:SF16)
RAT|RGD=620990|UniProtKB=Q924R9	Nap1l3	Nucleosome assembly protein 1-like 3;Nap1l3;ortholog	NUCLEOSOME ASSEMBLY PROTEIN 1-LIKE 3 (PTHR11875:SF38)	phosphatase inhibitor(PC00183)
RAT|RGD=1594179|UniProtKB=F1M3D2	Dmwd	Dystrophia myotonica, WD repeat-containing;Dmwd;ortholog	DYSTROPHIA MYOTONICA WD REPEAT-CONTAINING PROTEIN (PTHR14107:SF15)
RAT|RGD=69298|UniProtKB=Q64610	Enpp2	Ectonucleotide pyrophosphatase/phosphodiesterase family member 2;Enpp2;ortholog	ECTONUCLEOTIDE PYROPHOSPHATASE/PHOSPHODIESTERASE FAMILY MEMBER 2 (PTHR10151:SF21)	nucleotide phosphatase(PC00173);pyrophosphatase(PC00196)
RAT|RGD=619721|UniProtKB=Q9Z2P4	Rgcc	Regulator of cell cycle RGCC;Rgcc;ortholog	REGULATOR OF CELL CYCLE RGCC (PTHR32193:SF3)
RAT|RGD=2280|UniProtKB=P41350	Cav1	Caveolin-1;Cav1;ortholog	CAVEOLIN-1 (PTHR10844:SF18)	G-protein modulator(PC00022);membrane traffic protein(PC00150);structural protein(PC00211);transmembrane receptor regulatory/adaptor protein(PC00226)
RAT|RGD=708557|UniProtKB=Q924N5	Acsbg1	Long-chain-fatty-acid--CoA ligase ACSBG1;Acsbg1;ortholog	LONG-CHAIN-FATTY-ACID--COA LIGASE ACSBG1 (PTHR24096:SF296)	ligase(PC00142)
RAT|RGD=619852|UniProtKB=P36860	Ralb	Ras-related protein Ral-B;Ralb;ortholog	RAS-RELATED PROTEIN RAL-B (PTHR24070:SF199)	small GTPase(PC00208)
RAT|RGD=1565392|UniProtKB=A0A0G2K8I5	Pcdh19	Protocadherin 19;Pcdh19;ortholog	PROTOCADHERIN-19 (PTHR24028:SF40)
RAT|Ensembl=ENSRNOG00000009219|UniProtKB=D3ZEI4	Hepacam	Uncharacterized protein;Hepacam;ortholog	HEPATOCYTE CELL ADHESION MOLECULE (PTHR12080:SF59)	cell adhesion molecule(PC00069);immunoglobulin receptor superfamily(PC00124);protein kinase(PC00193);signaling molecule(PC00207)
RAT|RGD=620272|UniProtKB=F1M9H1	Gli3	GLI family zinc finger 3;Gli3;ortholog	TRANSCRIPTIONAL ACTIVATOR GLI3 (PTHR45718:SF5)
RAT|RGD=1304590|UniProtKB=A0A0G2K0S7	Rap1gap2	RAP1 GTPase-activating protein 2;Rap1gap2;ortholog	RAP1 GTPASE-ACTIVATING PROTEIN 2 (PTHR15711:SF17)	G-protein modulator(PC00022)
RAT|RGD=621670|UniProtKB=P28471	Gabra4	Gamma-aminobutyric acid receptor subunit alpha-4;Gabra4;ortholog	GAMMA-AMINOBUTYRIC ACID RECEPTOR SUBUNIT ALPHA-4 (PTHR18945:SF393)	GABA receptor(PC00023);acetylcholine receptor(PC00037)
RAT|RGD=3349|UniProtKB=P70496	Pld1	Phospholipase D1;Pld1;ortholog	PHOSPHOLIPASE D1 (PTHR18896:SF57)
RAT|RGD=621614|UniProtKB=Q9WU68	Plekhb1	Pleckstrin homology domain-containing family B member 1;Plekhb1;ortholog	PLECKSTRIN HOMOLOGY DOMAIN-CONTAINING FAMILY B MEMBER 1 (PTHR14309:SF7)
RAT|RGD=620154|UniProtKB=Q9Z1K2	Spa17	Sperm surface protein Sp17;Spa17;ortholog	SPERM SURFACE PROTEIN SP17 (PTHR10699:SF16)
RAT|RGD=621163|UniProtKB=P30904	Mif	Macrophage migration inhibitory factor;Mif;ortholog	MACROPHAGE MIGRATION INHIBITORY FACTOR (PTHR11954:SF6)
RAT|RGD=2949|UniProtKB=P10499	Kcna1	Potassium voltage-gated channel subfamily A member 1;Kcna1;ortholog	POTASSIUM VOLTAGE-GATED CHANNEL SUBFAMILY A MEMBER 1 (PTHR11537:SF24)
RAT|RGD=1307779|UniProtKB=A0A0G2JYT9	Rfx3	Regulatory factor X3;Rfx3;ortholog	TRANSCRIPTION FACTOR RFX3 (PTHR12619:SF20)	winged helix/forkhead transcription factor(PC00246)
RAT|RGD=1560646|UniProtKB=D4A5I9	Myo6	Myosin VI;Myo6;ortholog	UNCONVENTIONAL MYOSIN-VI (PTHR13140:SF745)	G-protein modulator(PC00022);actin binding motor protein(PC00040);cell junction protein(PC00070)
RAT|RGD=631427|UniProtKB=Q811X6	Cryl1	Lambda-crystallin homolog;Cryl1;ortholog	LAMBDA-CRYSTALLIN HOMOLOG (PTHR43492:SF2)	dehydrogenase(PC00092);epimerase/racemase(PC00096);hydratase(PC00120)
RAT|RGD=3748|UniProtKB=P07092	Serpine2	Glia-derived nexin;Serpine2;ortholog	GLIA-DERIVED NEXIN (PTHR11461:SF48)	serine protease inhibitor(PC00204)
RAT|RGD=1305457|UniProtKB=Q5EAJ6	Ikbip	Inhibitor of nuclear factor kappa-B kinase-interacting protein;Ikbip;ortholog	INHIBITOR OF NUCLEAR FACTOR KAPPA-B KINASE-INTERACTING PROTEIN (PTHR21734:SF11)
RAT|RGD=1560259|UniProtKB=A1A5P9	Magee1	Melanoma-associated antigen E1;Magee1;ortholog	MELANOMA-ASSOCIATED ANTIGEN E1 (PTHR11736:SF9)	cell adhesion molecule(PC00069)
RAT|RGD=621157|UniProtKB=P11232	Txn1	Thioredoxin;Txn;ortholog	THIOREDOXIN (PTHR10438:SF18)
RAT|RGD=2502|UniProtKB=P20070	Cyb5r3	NADH-cytochrome b5 reductase 3;Cyb5r3;ortholog	NADH-CYTOCHROME B5 REDUCTASE 3 (PTHR19370:SF121)
RAT|RGD=1311675|UniProtKB=Q5M840	G0s2	G0/G1 switch protein 2;G0s2;ortholog	G0/G1 SWITCH PROTEIN 2 (PTHR15570:SF2)
RAT|RGD=2321290|UniProtKB=D3ZK97	H3f3c	Histone H3;H3f3c;ortholog	HISTONE H3.3C (PTHR11426:SF44)	histone(PC00118)
RAT|RGD=1585482|UniProtKB=B1WC31	Meis1	Meis homeobox 1;Meis1;ortholog	HOMEOBOX PROTEIN MEIS1 (PTHR11850:SF126)	DNA-directed RNA polymerase(PC00019);homeodomain transcription factor(PC00119)
RAT|RGD=3354|UniProtKB=P60203	Plp1	Myelin proteolipid protein;Plp1;ortholog	MYELIN PROTEOLIPID PROTEIN (PTHR11683:SF11)	myelin protein(PC00161)
RAT|RGD=3127|UniProtKB=P18588	Mx1	Interferon-induced GTP-binding protein Mx1;Mx1;ortholog	INTERFERON-INDUCED GTP-BINDING PROTEIN MX1 (PTHR11566:SF53)	hydrolase(PC00121);microtubule family cytoskeletal protein(PC00157);small GTPase(PC00208)
RAT|RGD=1307111|UniProtKB=D3ZZQ1	Aspm	Abnormal spindle microtubule assembly;Aspm;ortholog	ABNORMAL SPINDLE-LIKE MICROCEPHALY-ASSOCIATED PROTEIN (PTHR22590:SF4)
RAT|RGD=735231|UniProtKB=Q6PCT8	Sdhd	Succinate dehydrogenase [ubiquinone] cytochrome b small subunit, mitochondrial;Sdhd;ortholog	SUCCINATE DEHYDROGENASE [UBIQUINONE] CYTOCHROME B SMALL SUBUNIT, MITOCHONDRIAL (PTHR13337:SF2)
RAT|RGD=1584398|UniProtKB=F1LU08	Zmat4	Zinc finger, matrin type 4;Zmat4;ortholog	ZINC FINGER MATRIN-TYPE PROTEIN 4 (PTHR46144:SF3)
RAT|RGD=628835|UniProtKB=Q9QYC5	Gpr37l1	Prosaposin receptor GPR37L1;Gpr37l1;ortholog	PROSAPOSIN RECEPTOR GPR37L1 (PTHR46216:SF4)
RAT|RGD=61923|UniProtKB=P80254	Ddt	D-dopachrome decarboxylase;Ddt;ortholog	D-DOPACHROME DECARBOXYLASE (PTHR11954:SF22)	cytokine(PC00083);isomerase(PC00135)
RAT|RGD=2038|UniProtKB=P32215	Adcyap1r1	Pituitary adenylate cyclase-activating polypeptide type I receptor;Adcyap1r1;ortholog	PITUITARY ADENYLATE CYCLASE-ACTIVATING POLYPEPTIDE TYPE I RECEPTOR (PTHR45620:SF12)
RAT|RGD=2860|UniProtKB=P41138	Id3	DNA-binding protein inhibitor ID-3;Id3;ortholog	DNA-BINDING PROTEIN INHIBITOR ID-3 (PTHR11723:SF16)	transcription factor(PC00218)
RAT|RGD=3752|UniProtKB=P08721	Spp1	Osteopontin;Spp1;ortholog	OSTEOPONTIN (PTHR10607:SF1)
RAT|RGD=3698|UniProtKB=P24942	Slc1a3	Excitatory amino acid transporter 1;Slc1a3;ortholog	EXCITATORY AMINO ACID TRANSPORTER 1 (PTHR11958:SF24)	cation transporter(PC00068)
RAT|RGD=69423|UniProtKB=P56720	Srebf1	Sterol regulatory element-binding protein 1;Srebf1;ortholog	STEROL REGULATORY ELEMENT-BINDING PROTEIN 1 (PTHR46062:SF2)
RAT|RGD=1308473|UniProtKB=Q3KR92	Tpst1	Protein-tyrosine sulfotransferase 1;Tpst1;ortholog	PROTEIN-TYROSINE SULFOTRANSFERASE 1 (PTHR12788:SF4)	transferase(PC00220)
RAT|RGD=735215|UniProtKB=Q76LD0	Chrdl1	Chordin-like protein 1;Chrdl1;ortholog	CHORDIN-LIKE PROTEIN 1 (PTHR46303:SF2)
RAT|RGD=620308|UniProtKB=P30936	Sstr3	Somatostatin receptor type 3;Sstr3;ortholog	SOMATOSTATIN RECEPTOR TYPE 3 (PTHR24229:SF42)	G-protein coupled receptor(PC00021)
RAT|RGD=2729|UniProtKB=P04041	Gpx1	Glutathione peroxidase 1;Gpx1;ortholog	GLUTATHIONE PEROXIDASE 1 (PTHR11592:SF41)	peroxidase(PC00180)
RAT|RGD=1564053|UniProtKB=D3ZPH6	RGD1564053	Putative uncharacterized protein RGD1564053_predicted;RGD1564053;ortholog	SUBFAMILY NOT NAMED (PTHR32000:SF3)
RAT|RGD=1310891|UniProtKB=A0A0G2JW29	Man1a1	alpha-1,2-Mannosidase;Man1a1;ortholog	MANNOSYL-OLIGOSACCHARIDE 1,2-ALPHA-MANNOSIDASE IA (PTHR11742:SF31)	chaperone(PC00072)
RAT|RGD=2315|UniProtKB=Q62745	Cd81	CD81 antigen;Cd81;ortholog	CD81 ANTIGEN (PTHR19282:SF214)
RAT|RGD=1310655|UniProtKB=D4A3D4	Abhd3	Abhydrolase domain containing 3 (Predicted);Abhd3;ortholog	PHOSPHOLIPASE ABHD3 (PTHR10794:SF50)	serine protease(PC00203)
RAT|RGD=1303031|UniProtKB=Q704S8	Crat	Carnitine O-acetyltransferase;Crat;ortholog	CARNITINE O-ACETYLTRANSFERASE (PTHR22589:SF50)	acetyltransferase(PC00038);acyltransferase(PC00042)
RAT|RGD=1559646|UniProtKB=F1LM44	Klhl13	Kelch-like 13 (Drosophila);Klhl13;ortholog	KELCH-LIKE PROTEIN 13 (PTHR45632:SF7)
RAT|RGD=708538|UniProtKB=Q9JJ19	Slc9a3r1	Na(+)/H(+) exchange regulatory cofactor NHE-RF1;Slc9a3r1;ortholog	NA(+)/H(+) EXCHANGE REGULATORY COFACTOR NHE-RF1 (PTHR14191:SF7)
RAT|RGD=621779|UniProtKB=Q99MS0	Sec14l2	SEC14-like protein 2;Sec14l2;ortholog	SEC14-LIKE PROTEIN 2 (PTHR23324:SF64)
RAT|RGD=2120|UniProtKB=P14668	Anxa5	Annexin A5;Anxa5;ortholog	ANNEXIN A5 (PTHR10502:SF26)
RAT|RGD=3907|UniProtKB=P05371	Clu	Clusterin;Clu;ortholog	CLUSTERIN (PTHR10970:SF1)
RAT|RGD=69219|UniProtKB=P11884	ALDH2	Aldehyde dehydrogenase, mitochondrial;Aldh2;ortholog	ALDEHYDE DEHYDROGENASE, MITOCHONDRIAL (PTHR11699:SF233)	dehydrogenase(PC00092)
RAT|RGD=735084|UniProtKB=F1MAP4	Megf10	Multiple EGF-like domains 10;Megf10;ortholog	MULTIPLE EPIDERMAL GROWTH FACTOR-LIKE DOMAINS PROTEIN 10 (PTHR24035:SF129)	extracellular matrix protein(PC00102)
RAT|RGD=708457|UniProtKB=Q08755	Insig1	Insulin-induced gene 1 protein;Insig1;ortholog	INSULIN-INDUCED GENE 1 PROTEIN (PTHR15301:SF11)
RAT|RGD=621890|UniProtKB=F1M8K0	Dag1	Dystroglycan 1;Dag1;ortholog	DYSTROGLYCAN (PTHR21559:SF22)	receptor(PC00197)
RAT|RGD=61993|UniProtKB=Q99JE6	Plcb3	1-phosphatidylinositol 4,5-bisphosphate phosphodiesterase beta-3;Plcb3;ortholog	1-PHOSPHATIDYLINOSITOL 4,5-BISPHOSPHATE PHOSPHODIESTERASE BETA-3 (PTHR10336:SF11)	calcium-binding protein(PC00060);guanyl-nucleotide exchange factor(PC00113);phospholipase(PC00186);signaling molecule(PC00207)
RAT|RGD=70962|UniProtKB=Q63384	Ntsr2	Neurotensin receptor type 2;Ntsr2;ortholog	NEUROTENSIN RECEPTOR TYPE 2 (PTHR24243:SF10)	G-protein coupled receptor(PC00021)
RAT|RGD=61973|UniProtKB=Q9JMI9	Trpc3	Short transient receptor potential channel 3;Trpc3;ortholog	SHORT TRANSIENT RECEPTOR POTENTIAL CHANNEL 3 (PTHR10117:SF8)	ion channel(PC00133)
RAT|RGD=1311027|UniProtKB=Q4V8G4	Wdr78	WD repeat-containing protein 78;Wdr78;ortholog	WD REPEAT-CONTAINING PROTEIN 78 (PTHR12442:SF12)	microtubule family cytoskeletal protein(PC00157)
RAT|RGD=620198|UniProtKB=Q10739	Mmp14	Matrix metalloproteinase-14;Mmp14;ortholog	MATRIX METALLOPROTEINASE-14 (PTHR10201:SF24)	metalloprotease(PC00153)
RAT|RGD=1311893|UniProtKB=Q66HB5	Rsph10b	Radial spoke head 10 homolog B;Rsph10b;ortholog	RADIAL SPOKE HEAD 10 HOMOLOG B-RELATED (PTHR46613:SF1)
RAT|RGD=3178|UniProtKB=P08460	Nid1	Nidogen-1 (Fragment);Nid1;ortholog
RAT|RGD=1359427|UniProtKB=Q5XIC0	Eci2	Enoyl-CoA delta isomerase 2, mitochondrial;Eci2;ortholog	ENOYL-COA DELTA ISOMERASE 2, MITOCHONDRIAL (PTHR23310:SF72)	enzyme modulator(PC00095);transfer/carrier protein(PC00219)
RAT|RGD=70944|UniProtKB=P63041	Cplx1	Complexin-1;Cplx1;ortholog	COMPLEXIN-1 (PTHR16705:SF6)
RAT|RGD=1305424|UniProtKB=Q568Y5	Tspan11	Tetraspanin-11;Tspan11;ortholog	TETRASPANIN-11 (PTHR19282:SF198)
RAT|RGD=621835|UniProtKB=O35760	Idi1	Isopentenyl-diphosphate Delta-isomerase 1;Idi1;ortholog	ISOPENTENYL-DIPHOSPHATE DELTA-ISOMERASE 1 (PTHR10885:SF5)	isomerase(PC00135)
RAT|RGD=2874|UniProtKB=P15473	Igfbp3	Insulin-like growth factor-binding protein 3;Igfbp3;ortholog	INSULIN-LIKE GROWTH FACTOR-BINDING PROTEIN 3 (PTHR11551:SF3)	protease inhibitor(PC00191)
RAT|RGD=3159|UniProtKB=P16884	Nefh	Neurofilament heavy polypeptide;Nefh;ortholog	NEUROFILAMENT HEAVY POLYPEPTIDE (PTHR23214:SF1)
RAT|RGD=1307524|UniProtKB=A0A0G2K3C3	Fam189a2	Family with sequence similarity 189, member A2;Fam189a2;ortholog	PROTEIN FAM189A2 (PTHR17615:SF8)
RAT|RGD=1307842|UniProtKB=D4AA31	Prcp	Prolylcarboxypeptidase;Prcp;ortholog	LYSOSOMAL PRO-X CARBOXYPEPTIDASE (PTHR11010:SF38)	serine protease(PC00203)
RAT|RGD=3083|UniProtKB=P70490	Mfge8	Lactadherin;Mfge8;ortholog	LACTADHERIN (PTHR24543:SF298)	cell adhesion molecule(PC00069);hydrolase(PC00121);membrane-bound signaling molecule(PC00152);receptor(PC00197)
RAT|RGD=3865|UniProtKB=P48032	Timp3	Metalloproteinase inhibitor 3;Timp3;ortholog	METALLOPROTEINASE INHIBITOR 3 (PTHR11844:SF22)	protease inhibitor(PC00191)
RAT|RGD=3094|UniProtKB=P22199	Nr3c2	Mineralocorticoid receptor;Nr3c2;ortholog	MINERALOCORTICOID RECEPTOR (PTHR24084:SF22)	C4 zinc finger nuclear receptor(PC00169);nucleic acid binding(PC00171);receptor(PC00197)
RAT|RGD=631360|UniProtKB=Q8CFG6	Cacna2d2	Voltage-dependent calcium channel subunit alpha-2/delta-2;Cacna2d2;ortholog	VOLTAGE-DEPENDENT CALCIUM CHANNEL SUBUNIT ALPHA-2/DELTA-2 (PTHR10166:SF7)
RAT|RGD=1310518|UniProtKB=Q5BK81	Ptgr2	Prostaglandin reductase 2;Ptgr2;ortholog	PROSTAGLANDIN REDUCTASE 2 (PTHR43205:SF5)	dehydrogenase(PC00092);reductase(PC00198)
RAT|RGD=1308334|UniProtKB=D4A9G5	Dpy19l3	Dpy-19-like 3 (C. elegans);Dpy19l3;ortholog	C-MANNOSYLTRANSFERASE DPY19L3-RELATED (PTHR31488:SF4)
RAT|RGD=1359153|UniProtKB=Q6AYC7	Usp18	Ubiquitin specific peptidase 18;Usp18;ortholog	UBIQUITIN CARBOXYL-TERMINAL HYDROLASE 41-RELATED (PTHR24006:SF670)	cysteine protease(PC00081)
RAT|RGD=1561991|UniProtKB=A0A096MJW8	Plch1	Phosphoinositide phospholipase C;Plch1;ortholog	1-PHOSPHATIDYLINOSITOL 4,5-BISPHOSPHATE PHOSPHODIESTERASE ETA-1 (PTHR10336:SF51)	calcium-binding protein(PC00060);guanyl-nucleotide exchange factor(PC00113);phospholipase(PC00186);signaling molecule(PC00207)
RAT|RGD=2636|UniProtKB=P17164	Fuca1	Tissue alpha-L-fucosidase;Fuca1;ortholog	TISSUE ALPHA-L-FUCOSIDASE (PTHR10030:SF2)
RAT|RGD=735139|UniProtKB=Q6P689	Wls	Protein wntless homolog;Wls;ortholog	PROTEIN WNTLESS HOMOLOG (PTHR13449:SF2)
RAT|RGD=620360|UniProtKB=O54968	Nfe2l2	Nuclear factor erythroid 2-related factor 2;Nfe2l2;ortholog	NUCLEAR FACTOR ERYTHROID 2-RELATED FACTOR 2 (PTHR24411:SF3)	hydrolase(PC00121);non-motor actin binding protein(PC00165);nucleic acid binding(PC00171);transcription factor(PC00218)
RAT|RGD=621814|UniProtKB=Q921A2	Slc2a13	Proton myo-inositol cotransporter;Slc2a13;ortholog	PROTON MYO-INOSITOL COTRANSPORTER (PTHR23500:SF198)	carbohydrate transporter(PC00067)
RAT|RGD=61860|UniProtKB=P43425	Gng7	Guanine nucleotide-binding protein G(I)/G(S)/G(O) subunit gamma-7;Gng7;ortholog	GUANINE NUCLEOTIDE-BINDING PROTEIN G(I)/G(S)/G(O) SUBUNIT GAMMA-7 (PTHR13809:SF8)	heterotrimeric G-protein(PC00117)
RAT|RGD=2481|UniProtKB=Q64654	CYP51A1	Lanosterol 14-alpha demethylase;Cyp51a1;ortholog	LANOSTEROL 14-ALPHA DEMETHYLASE (PTHR24286:SF24)	oxygenase(PC00177)
RAT|RGD=1311853|UniProtKB=Q5U1W4	Laptm4b	Lysosomal-associated transmembrane protein 4B;Laptm4b;ortholog	LYSOSOMAL-ASSOCIATED TRANSMEMBRANE PROTEIN 4B (PTHR12479:SF6)	transporter(PC00227)
RAT|RGD=1304930|UniProtKB=Q5BJU5	Cnih2	Protein cornichon homolog 2;Cnih2;ortholog	PROTEIN CORNICHON HOMOLOG 2 (PTHR12290:SF13)	membrane traffic protein(PC00150);membrane-bound signaling molecule(PC00152)
RAT|RGD=621844|UniProtKB=F1LQY6	Necab2	EF hand calcium binding protein 2;Necab2;ortholog	N-TERMINAL EF-HAND CALCIUM-BINDING PROTEIN 2 (PTHR12178:SF2)
RAT|RGD=1562656|UniProtKB=Q499N5	Acsf2	Acyl-CoA synthetase family member 2, mitochondrial;Acsf2;ortholog	ACYL-COA SYNTHETASE FAMILY MEMBER 2, MITOCHONDRIAL (PTHR43201:SF9)	dehydrogenase(PC00092);ligase(PC00142)
RAT|RGD=3859|UniProtKB=P04143	Thrsp	Thyroid hormone-inducible hepatic protein;Thrsp;ortholog	THYROID HORMONE-INDUCIBLE HEPATIC PROTEIN (PTHR14315:SF18)
RAT|RGD=621254|UniProtKB=A0A0G2K5L1	Fat1	FAT atypical cadherin 1;Fat1;ortholog	PROTOCADHERIN FAT 1 (PTHR24026:SF42)	protease(PC00190)
RAT|RGD=3533|UniProtKB=Q03386	Ralgds	Ral guanine nucleotide dissociation stimulator;Ralgds;ortholog	RAL GUANINE NUCLEOTIDE DISSOCIATION STIMULATOR (PTHR23113:SF35)	guanyl-nucleotide exchange factor(PC00113)
RAT|RGD=1311042|UniProtKB=A0A0G2JYU6	Fmnl1	Formin-like 1;Fmnl1;ortholog	FORMIN-LIKE PROTEIN 1 (PTHR45857:SF2)
RAT|RGD=1309349|UniProtKB=D3ZN85	Hipk2	Homeodomain interacting protein kinase 2 (Predicted), isoform CRA_a;Hipk2;ortholog	HOMEODOMAIN-INTERACTING PROTEIN KINASE 2 (PTHR24058:SF53)	non-receptor serine/threonine protein kinase(PC00167);non-receptor tyrosine protein kinase(PC00168)
RAT|RGD=1305227|UniProtKB=D4A5Q2	Smc2	Structural maintenance of chromosomes protein;Smc2;ortholog	STRUCTURAL MAINTENANCE OF CHROMOSOMES PROTEIN 2 (PTHR43941:SF1)
RAT|RGD=71039|UniProtKB=Q8R431	Mgll	Monoglyceride lipase;Mgll;ortholog	MONOGLYCERIDE LIPASE (PTHR11614:SF87)	phospholipase(PC00186)
RAT|RGD=1565163|UniProtKB=Q7TP36	Shroom2	Protein Shroom2;Shroom2;ortholog	PROTEIN SHROOM2 (PTHR15012:SF8)	ligand-gated ion channel(PC00141)
RAT|RGD=2013|UniProtKB=P70584	Acadsb	Short/branched chain specific acyl-CoA dehydrogenase, mitochondrial;Acadsb;ortholog	SHORT/BRANCHED CHAIN SPECIFIC ACYL-COA DEHYDROGENASE, MITOCHONDRIAL (PTHR43884:SF1)	dehydrogenase(PC00092);oxidase(PC00175);transferase(PC00220)
RAT|RGD=621052|UniProtKB=F1MAA7	Lamc1	Laminin subunit gamma 1;Lamc1;ortholog	LAMININ SUBUNIT GAMMA-1 (PTHR10574:SF270)	extracellular matrix linker protein(PC00101);protease inhibitor(PC00191);receptor(PC00197)
RAT|RGD=3271|UniProtKB=P63055	Pcp4	Purkinje cell protein 4;Pcp4;ortholog	PURKINJE CELL PROTEIN 4 (PTHR15359:SF7)
RAT|RGD=2225|UniProtKB=P27049	Btg2	Protein BTG2;Btg2;ortholog	PROTEIN BTG2 (PTHR22978:SF29)
RAT|RGD=3455|UniProtKB=Q62656	Ptprz1	Receptor-type tyrosine-protein phosphatase zeta;Ptprz1;ortholog	RECEPTOR-TYPE TYROSINE-PROTEIN PHOSPHATASE ZETA (PTHR19134:SF461)	protein phosphatase(PC00195);receptor(PC00197)
RAT|RGD=1305156|UniProtKB=Q4V8A0	Nsmce2	E3 SUMO-protein ligase NSE2;Nsmce2;ortholog	E3 SUMO-PROTEIN LIGASE NSE2 (PTHR21330:SF1)
RAT|RGD=631344|UniProtKB=F1LNL3	Abca1	ATP-binding cassette subfamily A member 1;Abca1;ortholog	ATP-BINDING CASSETTE SUB-FAMILY A MEMBER 1 (PTHR19229:SF34)	ATP-binding cassette (ABC) transporter(PC00003)
RAT|RGD=621059|UniProtKB=G3V802	Ccna2	Cyclin A2;Ccna2;ortholog	CYCLIN-A2 (PTHR10177:SF69)	kinase activator(PC00138)
RAT|RGD=621076|UniProtKB=Q62920	Pdlim5	PDZ and LIM domain protein 5;Pdlim5;ortholog	PDZ AND LIM DOMAIN PROTEIN 5 (PTHR24214:SF32)	non-motor actin binding protein(PC00165)
RAT|RGD=621841|UniProtKB=Q78ZR5	Hopx	Homeodomain-only protein;Hopx;ortholog	HOMEODOMAIN-ONLY PROTEIN (PTHR21408:SF1)
RAT|RGD=1305081|UniProtKB=D3ZRD9	Aif1l	Allograft inflammatory factor 1-like;Aif1l;ortholog	ALLOGRAFT INFLAMMATORY FACTOR 1-LIKE (PTHR10356:SF5)	annexin(PC00050);calmodulin(PC00061)
RAT|RGD=1310439|UniProtKB=D3ZER4	Dtl	Denticleless E3 ubiquitin protein ligase homolog;Dtl;ortholog	DENTICLELESS PROTEIN HOMOLOG (PTHR22852:SF0)
RAT|RGD=620580|UniProtKB=Q9JJK1	Gpm6b	Neuronal membrane glycoprotein M6-b;Gpm6b;ortholog	NEURONAL MEMBRANE GLYCOPROTEIN M6-B (PTHR11683:SF10)	myelin protein(PC00161)
RAT|RGD=1307272|UniProtKB=E9PTC3	Zeb2	Zinc finger E-box-binding homeobox 2;Zeb2;ortholog	ZINC FINGER E-BOX-BINDING HOMEOBOX 2 (PTHR24391:SF11)	KRAB box transcription factor(PC00029)
RAT|RGD=3845|UniProtKB=P12346	Tf	Serotransferrin;Tf;ortholog	SEROTRANSFERRIN (PTHR11485:SF31)	receptor(PC00197);serine protease(PC00203);transfer/carrier protein(PC00219)
RAT|RGD=3041|UniProtKB=P19643	Maob	Amine oxidase [flavin-containing] B;Maob;ortholog	AMINE OXIDASE [FLAVIN-CONTAINING] B (PTHR43563:SF5)	DNA methyltransferase(PC00013);oxidase(PC00175)
RAT|RGD=1308403|UniProtKB=D3ZKC6	Vps13d	Vacuolar protein sorting 13D;Vps13d;ortholog	VACUOLAR PROTEIN SORTING-ASSOCIATED PROTEIN 13D (PTHR16166:SF93)
RAT|RGD=1306605|UniProtKB=F7EN52	Cyp46a1	Cyp46a1 protein;Cyp46a1;ortholog	CHOLESTEROL 24-HYDROXYLASE (PTHR24293:SF2)	oxygenase(PC00177)
RAT|RGD=620314|UniProtKB=B0LPN4	Ryr2	Ryanodine receptor 2;Ryr2;ortholog	RYANODINE RECEPTOR 2 (PTHR13715:SF75)	ligand-gated ion channel(PC00141)
RAT|RGD=61824|UniProtKB=P52191	Kcnj16	Inward rectifier potassium channel 16;Kcnj16;ortholog	INWARD RECTIFIER POTASSIUM CHANNEL 16 (PTHR11767:SF24)
RAT|RGD=1304649|UniProtKB=E9PSZ9	Cdc14a	Cell division cycle 14A;Cdc14a;ortholog	DUAL SPECIFICITY PROTEIN PHOSPHATASE CDC14A (PTHR23339:SF77)
RAT|RGD=619745|UniProtKB=Q8R490	Cdh13	Cadherin 13;Cdh13;ortholog	CADHERIN-13 (PTHR24027:SF80)
RAT|RGD=1304636|UniProtKB=F7F3I7	Sema4a	RCG62756, isoform CRA_a;Sema4a;ortholog	SEMAPHORIN-4A (PTHR11036:SF15)	membrane-bound signaling molecule(PC00152)
RAT|RGD=1310160|UniProtKB=F1M349	Zic5	Zic family member 5;Zic5;ortholog	ZINC FINGER PROTEIN ZIC 5 (PTHR19818:SF69)	C2H2 zinc finger transcription factor(PC00248)
RAT|RGD=1593795|UniProtKB=D4A468	Emid1	EMI domain-containing 1;Emid1;ortholog	EMI DOMAIN-CONTAINING PROTEIN 1 (PTHR15427:SF23)	extracellular matrix glycoprotein(PC00100)
RAT|RGD=1305887|UniProtKB=Q4QQV0	Tubb6	Tubulin beta chain;Tubb6;ortholog	TUBULIN BETA-6 CHAIN (PTHR11588:SF88)	tubulin(PC00228)
RAT|RGD=1305008|UniProtKB=F1LPV8	Suclg2	Succinate--CoA ligase [GDP-forming] subunit beta, mitochondrial;Suclg2;ortholog	SUCCINATE--COA LIGASE [GDP-FORMING] SUBUNIT BETA, MITOCHONDRIAL (PTHR11815:SF5)
RAT|RGD=1310840|UniProtKB=Q5XFX0	Tagln2	Transgelin-2;Tagln2;ortholog	TRANSGELIN-2 (PTHR18959:SF41)	non-motor actin binding protein(PC00165)
RAT|RGD=735030|UniProtKB=Q6WRH9	Igsf10	Immunoglobulin superfamily member 10;Igsf10;ortholog	IMMUNOGLOBULIN SUPERFAMILY MEMBER 10 (PTHR45842:SF2)
RAT|RGD=2553|UniProtKB=P04764	Eno1	Alpha-enolase;Eno1;ortholog	ALPHA-ENOLASE (PTHR11902:SF12)	lyase(PC00144)
RAT|RGD=2892|UniProtKB=Q02955	Il1r1	Interleukin-1 receptor type 1;Il1r1;ortholog	INTERLEUKIN-1 RECEPTOR TYPE 1 (PTHR11890:SF26)	type I cytokine receptor(PC00231)
RAT|RGD=1564504|UniProtKB=B0BMT9	Sqrdl	Sqrdl protein;Sqrdl;ortholog	SULFIDE:QUINONE OXIDOREDUCTASE, MITOCHONDRIAL (PTHR10632:SF2)
RAT|RGD=1305061|UniProtKB=Q5PPN5	Tppp3	Tubulin polymerization-promoting protein family member 3;Tppp3;ortholog	TUBULIN POLYMERIZATION-PROMOTING PROTEIN FAMILY MEMBER 3 (PTHR12932:SF16)	non-motor microtubule binding protein(PC00166)
RAT|RGD=1564081|UniProtKB=F1M2Q1	Arhgap42	Rho GTPase-activating protein 42;Arhgap42;ortholog	RHO GTPASE-ACTIVATING PROTEIN 42 (PTHR12552:SF3)	G-protein modulator(PC00022)
RAT|RGD=1586615|UniProtKB=D4A950	B3galt2	Hexosyltransferase;B3galt2;ortholog	BETA-1,3-GALACTOSYLTRANSFERASE 2 (PTHR11214:SF19)	glycosyltransferase(PC00111)
RAT|RGD=620039|UniProtKB=Q63716	Prdx1	Peroxiredoxin-1;Prdx1;ortholog	PEROXIREDOXIN-1 (PTHR10681:SF111)	peroxidase(PC00180)
RAT|RGD=1305585|UniProtKB=F1LNH3	Col6a2	Collagen type VI alpha 2 chain;Col6a2;ortholog	COLLAGEN ALPHA-2(VI) CHAIN (PTHR24020:SF29)	receptor(PC00197)
RAT|RGD=1302955|UniProtKB=Q6MG60	Ddah2	N(G),N(G)-dimethylarginine dimethylaminohydrolase 2;Ddah2;ortholog	N(G),N(G)-DIMETHYLARGININE DIMETHYLAMINOHYDROLASE 2 (PTHR12737:SF16)	hydrolase(PC00121)
RAT|Ensembl=ENSRNOG00000058645|UniProtKB=A0A0G2K1L0	Tnc	Tenascin C;Tnc;ortholog	TENASCIN (PTHR46708:SF1)
RAT|RGD=1309150|UniProtKB=Q5XI54	Lrrc48	Dynein regulatory complex subunit 3;Drc3;ortholog	DYNEIN REGULATORY COMPLEX SUBUNIT 3 (PTHR45973:SF12)
RAT|RGD=1589642|UniProtKB=D4ABJ2	Cbln4	Cerebellin 4 precursor;Cbln4;ortholog	CEREBELLIN-4 (PTHR22923:SF3)
RAT|RGD=2543|UniProtKB=G3V6K6	Egfr	Receptor protein-tyrosine kinase;Egfr;ortholog	EPIDERMAL GROWTH FACTOR RECEPTOR (PTHR24416:SF91)
RAT|RGD=1309283|UniProtKB=D3ZWQ5	Sncaip	Synuclein, alpha interacting protein (Synphilin) (Predicted), isoform CRA_a;Sncaip;ortholog	SYNPHILIN-1 (PTHR22882:SF3)
RAT|RGD=1308395|UniProtKB=B3DMA0	Tp53i11	Tumor protein p53-inducible protein 11;Tp53i11;ortholog	TUMOR PROTEIN P53-INDUCIBLE PROTEIN 11 (PTHR31584:SF1)
RAT|RGD=1566110|UniProtKB=D3ZGU3	Clec1a	C-type lectin domain family 1 member A;Clec1a;ortholog	C-TYPE LECTIN DOMAIN FAMILY 1 MEMBER A (PTHR46490:SF1)
RAT|RGD=621649|UniProtKB=P30427	Plec	Plectin;Plec;ortholog	PLECTIN (PTHR23169:SF20)	intermediate filament binding protein(PC00130)
RAT|RGD=620964|UniProtKB=Q9WTQ1	Prkd1	Serine/threonine-protein kinase D1;Prkd1;ortholog	SERINE/THREONINE-PROTEIN KINASE D1 (PTHR22968:SF9)
RAT|RGD=628786|UniProtKB=Q9Z0Z5	Slc13a3	Solute carrier family 13 member 3;Slc13a3;ortholog	SOLUTE CARRIER FAMILY 13 MEMBER 3 (PTHR10283:SF62)	cation transporter(PC00068)
RAT|RGD=619972|UniProtKB=O35112	Alcam	CD166 antigen;Alcam;ortholog	CD166 ANTIGEN (PTHR11973:SF2)	immunoglobulin superfamily cell adhesion molecule(PC00125);receptor(PC00197)
RAT|RGD=2204|UniProtKB=Q7TP05	Cfb	Complement C2; Cfb; ortholog	COMPLEMENT FACTOR B-RELATED (PTHR46393:SF1)
RAT|RGD=1309516|UniProtKB=D4A5C0	Nectin3	Nectin cell adhesion molecule 3; Nectin3; ortholog	NECTIN-3 (PTHR23277:SF12)
RAT|RGD=2240|UniProtKB=P27139	Ca2	Carbonic anhydrase 2; Ca2; ortholog	CARBONIC ANHYDRASE 2 (PTHR18952:SF120)
RAT|Ensembl=ENSRNOG00000031202|UniProtKB=A0A0G2JYE1	Trim30c	Tripartite motif-containing 30C; Trim30c; ortholog	E3 UBIQUITIN-PROTEIN LIGASE TRIM22 (PTHR24103:SF416)
RAT|RGD=1590938|UniProtKB=G3V9P3	Vsir	Platelet receptor Gi24; Vsir; ortholog	V-TYPE IMMUNOGLOBULIN DOMAIN-CONTAINING SUPPRESSOR OF T-CELL ACTIVATION (PTHR44819:SF1)
RAT|RGD=628897|UniProtKB=Q8VHV8	Selenos	Selenoprotein S; Selenos; ortholog	SELENOPROTEIN S (PTHR28621:SF1)
RAT|RGD=2320673|UniProtKB=D4AD58	Etfrf1	RCG29836, isoform CRA_a; Etfrf1; ortholog	ELECTRON TRANSFER FLAVOPROTEIN REGULATORY FACTOR 1 (PTHR21024:SF0)
RAT|RGD=7609558|UniProtKB=D3ZGK0	Znf768	RCG39624; Znf768; ortholog	SUBFAMILY NOT NAMED (PTHR24393:SF65)
RAT|RGD=1561963|UniProtKB=A0A0G2K7N5	Dock10	Dedicator of cytokinesis 10;Dock10;ortholog	DEDICATOR OF CYTOKINESIS PROTEIN 10 (PTHR23317:SF71)	guanyl-nucleotide exchange factor(PC00113)
RAT|Ensembl=ENSRNOG00000052445|UniProtKB=A0A0G2K1Z1	Kdm7a	Uncharacterized protein;Kdm7a;ortholog	LYSINE-SPECIFIC DEMETHYLASE 7A (PTHR23123:SF15)
RAT|RGD=1305011|UniProtKB=G3V8B3	G3V8B3	Histone H2B;Hist1h2bq;ortholog	HISTONE H2B TYPE 1-H (PTHR23428:SF161)	histone(PC00118)
RAT|RGD=1310557|UniProtKB=F1LNW1	F1LNW1	Recombination signal-binding protein for immunoglobulin kappa J region-like 2;Rbpjl2;ortholog	RECOMBINING BINDING PROTEIN SUPPRESSOR OF HAIRLESS (PTHR10665:SF3)	nucleic acid binding(PC00171);transcription factor(PC00218)
RAT|RGD=727806|UniProtKB=Q7TMB7	Plppr4	Phospholipid phosphatase-related protein type 4;Plppr4;ortholog	PHOSPHOLIPID PHOSPHATASE-RELATED PROTEIN TYPE 4 (PTHR10165:SF13)	phosphatase(PC00181);pyrophosphatase(PC00196)
RAT|RGD=621874|UniProtKB=Q8VBU2	Ndrg2	Protein NDRG2;Ndrg2;ortholog	PROTEIN NDRG2 (PTHR11034:SF17)	serine protease(PC00203)
RAT|RGD=2069|UniProtKB=P01015	Agt	Angiotensinogen;Agt;ortholog	ANGIOTENSINOGEN (PTHR11461:SF13)	serine protease inhibitor(PC00204)
RAT|RGD=621553|UniProtKB=Q9QZQ5	Nov	Protein NOV homolog;Nov;ortholog	PROTEIN NOV HOMOLOG (PTHR11348:SF8)	growth factor(PC00112)
RAT|RGD=1583256|UniProtKB=D3ZSL2	Abracl	ABRA C-terminal-like;Abracl;ortholog	COSTARS FAMILY PROTEIN ABRACL (PTHR46334:SF1)
RAT|RGD=1564024|UniProtKB=D3Z9K1	Tmem200a	RCG57409, isoform CRA_a;Tmem200a;ortholog	TRANSMEMBRANE PROTEIN 200A (PTHR31815:SF0)
RAT|RGD=1309475|UniProtKB=D3Z9I9	Stard4	StAR-related lipid transfer (START) domain containing 4 (Predicted);Stard4;ortholog	STAR-RELATED LIPID TRANSFER PROTEIN 4 (PTHR47006:SF1)
RAT|RGD=1310150|UniProtKB=F1M998	Snx25	Sorting nexin 25;Snx25;ortholog	SORTING NEXIN-25 (PTHR22775:SF29)	G-protein modulator(PC00022)
RAT|RGD=2848|UniProtKB=P08909	Htr2c	5-hydroxytryptamine receptor 2C;Htr2c;ortholog	5-HYDROXYTRYPTAMINE RECEPTOR 2C (PTHR24247:SF32)	G-protein coupled receptor(PC00021)
RAT|RGD=620247|UniProtKB=G3V9W0	Cetn2	Centrin 2;Cetn2;ortholog	CENTRIN-2 (PTHR23050:SF305)	calmodulin(PC00061)
RAT|RGD=1359337|UniProtKB=Q5PPL3	Nsdhl	Sterol-4-alpha-carboxylate 3-dehydrogenase, decarboxylating;Nsdhl;ortholog	STEROL-4-ALPHA-CARBOXYLATE 3-DEHYDROGENASE, DECARBOXYLATING (PTHR10366:SF242)	dehydratase(PC00091);epimerase/racemase(PC00096);oxidoreductase(PC00176)
RAT|RGD=620568|UniProtKB=Q63116	Kit	Mast/stem cell growth factor receptor;Kit;ortholog	MAST/STEM CELL GROWTH FACTOR RECEPTOR KIT (PTHR24416:SF46)
RAT|RGD=1564335|UniProtKB=F1LUC0	Sybu	Similar to RIKEN cDNA 5730410E15 gene (Predicted), isoform CRA_a;Sybu;ortholog	SYNTABULIN (PTHR16208:SF4)	SNARE protein(PC00034);enzyme modulator(PC00095)
RAT|RGD=62037|UniProtKB=Q63053	Arc	Activity-regulated cytoskeleton-associated protein;Arc;ortholog	ACTIVITY-REGULATED CYTOSKELETON-ASSOCIATED PROTEIN (PTHR15962:SF0)
RAT|RGD=3697|UniProtKB=P31596	Slc1a2	Excitatory amino acid transporter 2;Slc1a2;ortholog	EXCITATORY AMINO ACID TRANSPORTER 2 (PTHR11958:SF93)	cation transporter(PC00068)
RAT|RGD=735028|UniProtKB=Q80Z30	Ppm1e	Protein phosphatase 1E;Ppm1e;ortholog	PROTEIN PHOSPHATASE 1E (PTHR13832:SF535)	kinase inhibitor(PC00139);protein phosphatase(PC00195)
RAT|RGD=1308776|UniProtKB=D4A6W9	Capsl	Calcyphosine-like;Capsl;ortholog	CALCYPHOSIN-LIKE PROTEIN (PTHR34524:SF5)
RAT|RGD=708576|UniProtKB=Q62807	SYT17	Synaptotagmin-17;Syt17;ortholog	SYNAPTOTAGMIN-17 (PTHR10024:SF348)	membrane trafficking regulatory protein(PC00151)
RAT|RGD=3160|UniProtKB=P12839	Nefm	Neurofilament medium polypeptide;Nefm;ortholog	NEUROFILAMENT MEDIUM POLYPEPTIDE (PTHR45652:SF3)
RAT|RGD=2744|UniProtKB=P31422	Grm3	Metabotropic glutamate receptor 3;Grm3;ortholog	METABOTROPIC GLUTAMATE RECEPTOR 3 (PTHR24060:SF160)	G-protein coupled receptor(PC00021)
RAT|RGD=1311274|UniProtKB=Q6AYP2	Mfap3l	Microfibrillar-associated protein 3-like;Mfap3l;ortholog	MICROFIBRILLAR-ASSOCIATED PROTEIN 3-LIKE (PTHR14340:SF2)
RAT|RGD=708559|UniProtKB=Q9Z0G8	Wipf3	WAS/WASL-interacting protein family member 3;Wipf3;ortholog	WAS/WASL-INTERACTING PROTEIN FAMILY MEMBER 3 (PTHR23202:SF31)
RAT|RGD=708558|UniProtKB=Q62881	Arc	Nucleolar protein 3;Nol3;ortholog	NUCLEOLAR PROTEIN 3 (PTHR22797:SF37)
RAT|RGD=628733|UniProtKB=Q811U3	Erc1	ELKS/Rab6-interacting/CAST family member 1;Erc1;ortholog	ELKS/RAB6-INTERACTING/CAST FAMILY MEMBER 1 (PTHR18861:SF1)	G-protein modulator(PC00022);membrane traffic protein(PC00150)
RAT|RGD=621608|UniProtKB=P51774	Egr2	E3 SUMO-protein ligase EGR2;Egr2;ortholog	E3 SUMO-PROTEIN LIGASE EGR2 (PTHR23235:SF54)	DNA binding protein(PC00009);transcription cofactor(PC00217);zinc finger transcription factor(PC00244)
RAT|RGD=2073|UniProtKB=P09139	Agt	Serine--pyruvate aminotransferase, mitochondrial;Agxt;ortholog	SERINE--PYRUVATE AMINOTRANSFERASE (PTHR21152:SF7)	transaminase(PC00216)
RAT|RGD=620633|UniProtKB=Q63416	Itih3	Inter-alpha-trypsin inhibitor heavy chain H3;Itih3;ortholog	INTER-ALPHA-TRYPSIN INHIBITOR HEAVY CHAIN H3 (PTHR10338:SF115)	serine protease inhibitor(PC00204)
RAT|RGD=1593414|UniProtKB=D3ZMF7	Tmem71	Transmembrane protein 71;Tmem71;ortholog	TRANSMEMBRANE PROTEIN 71 (PTHR35255:SF1)
RAT|RGD=1590059|UniProtKB=M0R4K4	Arl16	ADP-ribosylation factor-like GTPase 16;Arl16;ortholog	ADP-RIBOSYLATION FACTOR-LIKE PROTEIN 16 (PTHR46688:SF1)
RAT|RGD=70488|UniProtKB=Q99376	Tfrc	Transferrin receptor protein 1 (Fragment);Tfrc;ortholog	TRANSFERRIN RECEPTOR PROTEIN 1 (PTHR10404:SF26)	metalloprotease(PC00153)
RAT|RGD=619866|UniProtKB=P63170	Dynll1	Dynein light chain 1, cytoplasmic;Dynll1;ortholog	DYNEIN LIGHT CHAIN-RELATED (PTHR11886:SF78)	enzyme modulator(PC00095);microtubule family cytoskeletal protein(PC00157)
RAT|RGD=620281|UniProtKB=O35532	Msmo1	Methylsterol monooxygenase 1;Msmo1;ortholog	METHYLSTEROL MONOOXYGENASE 1 (PTHR11863:SF33)	oxidase(PC00175)
RAT|RGD=3273|UniProtKB=P28841	Pcsk2	Neuroendocrine convertase 2;Pcsk2;ortholog	NEUROENDOCRINE CONVERTASE 2 (PTHR42884:SF13)	serine protease(PC00203)
RAT|RGD=1566282|UniProtKB=B2RZ84	Rnf128	Ring finger protein 128, E3 ubiquitin protein ligase;Rnf128;ortholog	E3 UBIQUITIN-PROTEIN LIGASE RNF128 (PTHR22765:SF30)
RAT|RGD=68374|UniProtKB=P10888	Cox4i1	Cytochrome c oxidase subunit 4 isoform 1, mitochondrial;Cox4i1;ortholog	CYTOCHROME C OXIDASE SUBUNIT 4 ISOFORM 1, MITOCHONDRIAL (PTHR10707:SF12)
RAT|RGD=3049|UniProtKB=P12526	Mas1	Proto-oncogene Mas;Mas1;ortholog	PROTO-ONCOGENE MAS (PTHR11334:SF30)
RAT|RGD=1305190|UniProtKB=Q52KK3	Mcart1	Solute carrier family 25 member 51;Slc25a51;ortholog	SOLUTE CARRIER FAMILY 25 MEMBER 51-RELATED (PTHR46131:SF2)
RAT|RGD=708566|UniProtKB=Q9QX27	St18	Suppression of tumorigenicity 18 protein;St18;ortholog	SUPPRESSION OF TUMORIGENICITY 18 PROTEIN (PTHR10816:SF9)	zinc finger transcription factor(PC00244)
RAT|RGD=70970|UniProtKB=P17425	Hmgcs1	Hydroxymethylglutaryl-CoA synthase, cytoplasmic;Hmgcs1;ortholog	HYDROXYMETHYLGLUTARYL-COA SYNTHASE, CYTOPLASMIC (PTHR43323:SF4)

## Sheet: miCox474_down
miCox474_down
Gene ID	Mapped IDs	Gene Name/Gene Symbol	PANTHER Family, Subfamily	PANTHER Protein Class
RAT|RGD=3548|UniProtKB=Q62703	Rcn2	Reticulocalbin-2;Rcn2;ortholog	RETICULOCALBIN-2 (PTHR10827:SF56)	calmodulin(PC00061)
RAT|RGD=1565144|UniProtKB=D3Z8X6	Dtx3l	Deltex E3 ubiquitin ligase 3L;Dtx3l;ortholog	E3 UBIQUITIN-PROTEIN LIGASE DTX3L (PTHR12622:SF23)	ubiquitin-protein ligase(PC00234)
RAT|RGD=619731|UniProtKB=Q9QYP1	Lrp4	Low-density lipoprotein receptor-related protein 4;Lrp4;ortholog	LOW-DENSITY LIPOPROTEIN RECEPTOR-RELATED PROTEIN 4 (PTHR24270:SF5)
RAT|RGD=1306510|UniProtKB=D3ZRX1	Zfp189	Zinc finger protein 189;Zfp189;ortholog	ZINC FINGER PROTEIN 189 (PTHR24377:SF316)
RAT|RGD=735188|UniProtKB=P24473	Gstk1	Glutathione S-transferase kappa 1;Gstk1;ortholog	GLUTATHIONE S-TRANSFERASE KAPPA 1 (PTHR42943:SF2)
RAT|RGD=3342|UniProtKB=P19637	Plat	Tissue-type plasminogen activator;Plat;ortholog	TISSUE-TYPE PLASMINOGEN ACTIVATOR (PTHR24264:SF42)	serine protease(PC00203)
RAT|RGD=619911|UniProtKB=Q9R064	Gorasp2	Golgi reassembly-stacking protein 2;Gorasp2;ortholog	GOLGI REASSEMBLY-STACKING PROTEIN 2 (PTHR12893:SF1)
RAT|RGD=2499|UniProtKB=P49620	Dgkg	Diacylglycerol kinase gamma;Dgkg;ortholog	DIACYLGLYCEROL KINASE GAMMA (PTHR11255:SF36)	kinase(PC00137)
RAT|RGD=3810|UniProtKB=P16177	Tacr3	Neuromedin-K receptor;Tacr3;ortholog	NEUROMEDIN-K RECEPTOR (PTHR46925:SF1)
RAT|RGD=3615|UniProtKB=P04631	S100b	Protein S100-B;S100b;ortholog	PROTEIN S100-B (PTHR11639:SF17)	calmodulin(PC00061);signaling molecule(PC00207)
RAT|RGD=2043|UniProtKB=Q62847	Add3	Gamma-adducin;Add3;ortholog	GAMMA-ADDUCIN (PTHR10672:SF5)	non-motor actin binding protein(PC00165)
RAT|RGD=620958|UniProtKB=Q62718	Ntm	Neurotrimin;Ntm;ortholog	NEUROTRIMIN (PTHR42757:SF9)
RAT|RGD=620528|UniProtKB=Q9Z0U5	Aox1	Aldehyde oxidase 1;Aox1;ortholog	ALDEHYDE OXIDASE (PTHR11908:SF86)	dehydrogenase(PC00092);oxidase(PC00175)
RAT|RGD=71005|UniProtKB=O35244	Prdx6	Peroxiredoxin-6;Prdx6;ortholog	PEROXIREDOXIN-6 (PTHR43503:SF4)	peroxidase(PC00180)
RAT|RGD=70940|UniProtKB=P52759	Hrsp12	Ribonuclease UK114;Hrsp12;ortholog	RIBONUCLEASE UK114 (PTHR11803:SF39)
RAT|RGD=1561985|UniProtKB=D4A772	Dtna	Dystrobrevin;Dtna;ortholog
RAT|RGD=1310923|UniProtKB=D3ZMS4	Arhgap26	Rho GTPase activating protein 26 (Predicted);Arhgap26;ortholog	RHO GTPASE-ACTIVATING PROTEIN 26 (PTHR12552:SF4)	G-protein modulator(PC00022)
RAT|RGD=621455|UniProtKB=Q9EPJ1	Twist1	Twist family bHLH transcription factor 1;Twist1;ortholog	TWIST-RELATED PROTEIN 1 (PTHR23349:SF64)	basic helix-loop-helix transcription factor(PC00055);nucleic acid binding(PC00171)
RAT|RGD=1305795|UniProtKB=D4ACF2	Trim21	Tripartite motif protein 21 (Predicted), isoform CRA_a;Trim21;ortholog	E3 UBIQUITIN-PROTEIN LIGASE TRIM21 (PTHR24103:SF46)
RAT|RGD=69230|UniProtKB=P63100	Ppp3r1	Calcineurin subunit B type 1;Ppp3r1;ortholog	CALCINEURIN SUBUNIT B TYPE 1 (PTHR45942:SF3)
RAT|RGD=2143|UniProtKB=P47863	Aqp4	Aquaporin-4;Aqp4;ortholog	AQUAPORIN-4 (PTHR19139:SF34)	transporter(PC00227)
RAT|RGD=2544|UniProtKB=P08154	Egr1	Early growth response protein 1;Egr1;ortholog	EARLY GROWTH RESPONSE PROTEIN 1 (PTHR23235:SF42)	DNA binding protein(PC00009);transcription cofactor(PC00217);zinc finger transcription factor(PC00244)
RAT|RGD=69403|UniProtKB=P33124	Acsl6	Long-chain-fatty-acid--CoA ligase 6;Acsl6;ortholog	LONG-CHAIN-FATTY-ACID--COA LIGASE 6 (PTHR43272:SF17)	ligase(PC00142)
RAT|RGD=1566017|UniProtKB=F1LU97	Sash1	SAM and SH3 domain-containing 1;Sash1;ortholog	SAM AND SH3 DOMAIN-CONTAINING PROTEIN 1-RELATED (PTHR12301:SF3)
RAT|RGD=2321145|UniProtKB=D3Z902	Fbxw7	F-box and WD repeat domain-containing 7;Fbxw7;ortholog	F-BOX/WD REPEAT-CONTAINING PROTEIN 7 (PTHR19849:SF1)	enzyme modulator(PC00095)
RAT|RGD=2432|UniProtKB=P14841	Cst3	Cystatin-C;Cst3;ortholog	CYSTATIN-C (PTHR46186:SF6)
RAT|RGD=3171|UniProtKB=Q63746	Nfkbia	NF-kappa-B inhibitor alpha;Nfkbia;ortholog	NF-KAPPA-B INHIBITOR ALPHA (PTHR46680:SF1)
RAT|RGD=1303275|UniProtKB=Q6ED65	Eml5	Echinoderm microtubule-associated protein-like 5;Eml5;ortholog	ECHINODERM MICROTUBULE-ASSOCIATED PROTEIN-LIKE 5 (PTHR13720:SF16)
RAT|RGD=1308289|UniProtKB=D4A455	Pcdhga10	Protocadherin gamma subfamily A, 10;Pcdhga10;ortholog	PROTOCADHERIN GAMMA-A10 (PTHR24028:SF110)
RAT|RGD=1307351|UniProtKB=Q5MYT9	Oasl2	2'-5'-oligoadenylate synthase-like protein 2;Oasl2;ortholog	2'-5'-OLIGOADENYLATE SYNTHASE-LIKE PROTEIN 2 (PTHR11258:SF7)	defense/immunity protein(PC00090);nucleic acid binding(PC00171);nucleotidyltransferase(PC00174)
RAT|RGD=1306615|UniProtKB=D3ZYY9	Usp53	Ubiquitin specific protease 53 (Predicted), isoform CRA_b;Usp53;ortholog	INACTIVE UBIQUITIN CARBOXYL-TERMINAL HYDROLASE 53 (PTHR22975:SF6)	cysteine protease(PC00081);ubiquitin-protein ligase(PC00234)
RAT|RGD=1587365|UniProtKB=D3ZD71	Efhc1	EF-hand domain-containing 1;Efhc1;ortholog	EF-HAND DOMAIN-CONTAINING PROTEIN 1 (PTHR12086:SF9)
RAT|RGD=2753|UniProtKB=P00502	Gsta1,GSTA1	Glutathione S-transferase alpha-1;Gsta1;ortholog	GLUTATHIONE S-TRANSFERASE A5 (PTHR11571:SF107)
RAT|RGD=727872|UniProtKB=G3V9G5	Synm	RCG24674, isoform CRA_b;Synm;ortholog	SYNEMIN (PTHR47136:SF1)
RAT|RGD=735225|UniProtKB=Q6P734	Serping1	Plasma protease C1 inhibitor;Serping1;ortholog	PLASMA PROTEASE C1 INHIBITOR (PTHR11461:SF159)	serine protease inhibitor(PC00204)
RAT|RGD=1305739|UniProtKB=D3ZT36	Adam23	ADAM metallopeptidase domain 23;Adam23;ortholog	DISINTEGRIN AND METALLOPROTEINASE DOMAIN-CONTAINING PROTEIN 23 (PTHR11905:SF13)	metalloprotease(PC00153)
RAT|RGD=619983|UniProtKB=Q6P6T1	C1s	Complement C1s subcomponent;C1s;ortholog	COMPLEMENT C1S SUBCOMPONENT (PTHR24255:SF18)	serine protease(PC00203)
RAT|RGD=1306487|UniProtKB=P69735	Rab3gap1	Rab3 GTPase-activating protein catalytic subunit (Fragments);Rab3gap1;ortholog	RAB3 GTPASE-ACTIVATING PROTEIN CATALYTIC SUBUNIT (PTHR21422:SF9)
RAT|RGD=2490|UniProtKB=P11030	Dbi	Acyl-CoA-binding protein;Dbi;ortholog	ACYL-COA-BINDING PROTEIN (PTHR23310:SF54)	enzyme modulator(PC00095);transfer/carrier protein(PC00219)
RAT|RGD=71088|UniProtKB=Q9ESN0	Fam129a	Protein Niban;Fam129a;ortholog	PROTEIN NIBAN (PTHR14392:SF3)
RAT|RGD=1560078|UniProtKB=F1MAS4	Celsr1	Cadherin, EGF LAG seven-pass G-type receptor 1;Celsr1;ortholog	CADHERIN EGF LAG SEVEN-PASS G-TYPE RECEPTOR 1 (PTHR24026:SF36)	G-protein coupled receptor(PC00021);cadherin(PC00057);protease(PC00190)
RAT|RGD=1565499|UniProtKB=F1LUN5	Col4a5	Collagen type IV alpha 5 chain;Col4a5;ortholog	COLLAGEN ALPHA-5(IV) CHAIN (PTHR24023:SF877)	extracellular matrix structural protein(PC00103)
RAT|RGD=621161|UniProtKB=P31977	Ezr	Ezrin;Ezr;ortholog	EZRIN (PTHR23281:SF13)	actin family cytoskeletal protein(PC00041)
RAT|RGD=1306889|UniProtKB=D3ZMB0	Adamts9	A disintegrin-like and metalloprotease (Reprolysin type) with thrombospondin type 1 motif, 9 (Predicted);Adamts9;ortholog	A DISINTEGRIN AND METALLOPROTEINASE WITH THROMBOSPONDIN MOTIFS 9 (PTHR13723:SF33)	extracellular matrix glycoprotein(PC00100);metalloprotease(PC00153);serine protease inhibitor(PC00204)
RAT|RGD=1309343|UniProtKB=F7FHT4	Sema3c	Semaphorin 3C;Sema3c;ortholog	SEMAPHORIN-3C (PTHR11036:SF25)	membrane-bound signaling molecule(PC00152)
RAT|RGD=1311703|UniProtKB=G3V8R0	RGD1311703	Similar to sid2057p;RGD1311703;ortholog	SMALL ACIDIC PROTEIN (PTHR22175:SF0)
RAT|RGD=68952|UniProtKB=F1M7A1	Ryr3	Ryanodine receptor 3;Ryr3;ortholog	RYANODINE RECEPTOR 3 (PTHR13715:SF16)	ligand-gated ion channel(PC00141)
RAT|RGD=1305163|UniProtKB=Q6AYC2	Irgm	Immunity-related GTPase family M protein;Irgm;ortholog	IMMUNITY-RELATED GTPASE FAMILY M PROTEIN (PTHR32341:SF9)
RAT|RGD=1305871|UniProtKB=A0A0G2K4Q8	Tnfsf13	Tumor necrosis factor superfamily member 13;Tnfsf13;ortholog	TUMOR NECROSIS FACTOR LIGAND SUPERFAMILY MEMBER 13 (PTHR15151:SF12)
RAT|RGD=2387|UniProtKB=P13635	Cp	Ceruloplasmin;Cp;ortholog	CERULOPLASMIN (PTHR11709:SF226)	oxidase(PC00175)
RAT|RGD=1309510|UniProtKB=A0A0G2K4B0	Gprc5b	G protein-coupled receptor, class C, group 5, member B;Gprc5b;ortholog	G-PROTEIN COUPLED RECEPTOR FAMILY C GROUP 5 MEMBER B (PTHR14511:SF9)	G-protein coupled receptor(PC00021)
RAT|RGD=1307865|UniProtKB=A0A0G2KA11	Prex2	Phosphatidylinositol-3,4,5-trisphosphate-dependent Rac exchange factor 2;Prex2;ortholog	PHOSPHATIDYLINOSITOL 3,4,5-TRISPHOSPHATE-DEPENDENT RAC EXCHANGER 2 PROTEIN (PTHR22829:SF1)	guanyl-nucleotide exchange factor(PC00113)
RAT|RGD=1585938|UniProtKB=M0R5D0	Tmem178b	Transmembrane protein 178B;Tmem178b;ortholog	TRANSMEMBRANE PROTEIN 178B (PTHR32005:SF1)
RAT|RGD=3771|UniProtKB=A0A0G2JX93	Stat1	Signal transducer and activator of transcription;Stat1;ortholog	SIGNAL TRANSDUCER AND ACTIVATOR OF TRANSCRIPTION 1-ALPHA/BETA (PTHR11801:SF18)	nucleic acid binding(PC00171);transcription factor(PC00218)
RAT|RGD=69408|UniProtKB=P30152	Lcn2	Neutrophil gelatinase-associated lipocalin;Lcn2;ortholog	NEUTROPHIL GELATINASE-ASSOCIATED LIPOCALIN (PTHR11430:SF13)	isomerase(PC00135);transfer/carrier protein(PC00219)
RAT|RGD=620001|UniProtKB=Q9JIS1	Rims2	Regulating synaptic membrane exocytosis protein 2;Rims2;ortholog	REGULATING SYNAPTIC MEMBRANE EXOCYTOSIS PROTEIN 2 (PTHR12157:SF15)	G-protein modulator(PC00022)
RAT|RGD=2214|UniProtKB=Q04906	Bmp6	Bone morphogenetic protein 6;Bmp6;ortholog	BONE MORPHOGENETIC PROTEIN 6 (PTHR11848:SF137)	growth factor(PC00112)
RAT|RGD=1309895|UniProtKB=G3V8N7	Pcdhb8	Protocadherin beta 8;Pcdhb8;ortholog	PROTOCADHERIN BETA-6-RELATED (PTHR24028:SF100)
RAT|RGD=621091|UniProtKB=Q63149	Cdh4	Cadherin-4 (Fragment);Cdh4;ortholog	CADHERIN-4 (PTHR24027:SF81)
RAT|RGD=2545|UniProtKB=P43301	Egr3	Early growth response protein 3;Egr3;ortholog	EARLY GROWTH RESPONSE PROTEIN 3 (PTHR23235:SF78)	DNA binding protein(PC00009);transcription cofactor(PC00217);zinc finger transcription factor(PC00244)
RAT|RGD=2954|UniProtKB=P15387	Kcnb1	Potassium voltage-gated channel subfamily B member 1;Kcnb1;ortholog	POTASSIUM VOLTAGE-GATED CHANNEL SUBFAMILY B MEMBER 1 (PTHR11537:SF63)
RAT|RGD=629476|UniProtKB=Q3L7M0	GGTA1	N-acetyllactosaminide alpha-1,3-galactosyltransferase;Ggta1;ortholog	N-ACETYLLACTOSAMINIDE ALPHA-1,3-GALACTOSYLTRANSFERASE (PTHR10462:SF26)	glycosyltransferase(PC00111)
RAT|RGD=2483|UniProtKB=Q63688	Cyp7b1	25-hydroxycholesterol 7-alpha-hydroxylase (Fragment);Cyp7b1;ortholog	25-HYDROXYCHOLESTEROL 7-ALPHA-HYDROXYLASE (PTHR24304:SF0)	oxygenase(PC00177)
RAT|RGD=1310531|UniProtKB=D3ZUQ7	Pank3	Pantothenate kinase 3;Pank3;ortholog	PANTOTHENATE KINASE 3 (PTHR12280:SF21)
RAT|RGD=1306638|UniProtKB=F1LYS7	Sgcd	Sarcoglycan, delta;Sgcd;ortholog	DELTA-SARCOGLYCAN (PTHR12939:SF6)
RAT|RGD=2091|UniProtKB=P09117	Aldoc	Fructose-bisphosphate aldolase C;Aldoc;ortholog	FRUCTOSE-BISPHOSPHATE ALDOLASE C (PTHR11627:SF3)
RAT|RGD=1310523|UniProtKB=D3ZAF8	IFI44	Interferon-induced protein 44;Ifi44;ortholog	INTERFERON-INDUCED PROTEIN 44 (PTHR14241:SF3)
RAT|RGD=68412|UniProtKB=O54748	Stk3	Serine/threonine-protein kinase 3;Stk3;ortholog	SERINE/THREONINE-PROTEIN KINASE 3 (PTHR24361:SF431)
RAT|RGD=1307597|UniProtKB=D3ZVC4	Arel1	Apoptosis-resistant E3 ubiquitin protein ligase 1;Arel1;ortholog	APOPTOSIS-RESISTANT E3 UBIQUITIN PROTEIN LIGASE 1 (PTHR11254:SF340)	ubiquitin-protein ligase(PC00234)
RAT|RGD=1564174|UniProtKB=F1LN91	Tns3	Tensin 3;Tns3;ortholog	TENSIN-3 (PTHR45734:SF5)
RAT|RGD=1311252|UniProtKB=D3ZRB5	Hivep3	Human immunodeficiency virus type I enhancer-binding protein 3;Hivep3;ortholog	TRANSCRIPTION FACTOR HIVEP3 (PTHR45944:SF5)
RAT|RGD=621586|UniProtKB=O08957	Nrn1	Neuritin;Nrn1;ortholog	NEURITIN (PTHR15902:SF1)
RAT|RGD=1562732|UniProtKB=D3Z8I7	Gstt3	Glutathione S-transferase, theta 3;Gstt3;ortholog	GLUTATHIONE S-TRANSFERASE THETA-3 (PTHR43917:SF9)
RAT|RGD=1309848|UniProtKB=F1M369	Tmtc2	Transmembrane and tetratricopeptide repeat-containing 2;Tmtc2;ortholog	TRANSMEMBRANE AND TPR REPEAT-CONTAINING PROTEIN 2 (PTHR44216:SF3)
RAT|RGD=2862|UniProtKB=P41562	Idh1	Isocitrate dehydrogenase [NADP] cytoplasmic;Idh1;ortholog	ISOCITRATE DEHYDROGENASE [NADP] CYTOPLASMIC (PTHR11822:SF21)
RAT|RGD=619965|UniProtKB=P26769	Adcy2	Adenylate cyclase type 2;Adcy2;ortholog	ADENYLATE CYCLASE TYPE 2 (PTHR45627:SF6)
RAT|RGD=3005|UniProtKB=P97840	Lgals9	Galectin-9;Lgals9;ortholog	GALECTIN-9 (PTHR11346:SF80)	cell adhesion molecule(PC00069);signaling molecule(PC00207)
RAT|RGD=1306206|UniProtKB=F1M5N7	Kif21b	Kinesin-like protein KIF21B;Kif21b;ortholog	KINESIN-LIKE PROTEIN KIF21B (PTHR24115:SF742)	microtubule binding motor protein(PC00156)
RAT|RGD=3394|UniProtKB=P12369	Prkar2b	cAMP-dependent protein kinase type II-beta regulatory subunit;Prkar2b;ortholog	CAMP-DEPENDENT PROTEIN KINASE TYPE II-BETA REGULATORY SUBUNIT (PTHR11635:SF156)
RAT|RGD=2189|UniProtKB=P07151	B2m	Beta-2-microglobulin;B2m;ortholog	BETA-2-MICROGLOBULIN (PTHR19944:SF62)	major histocompatibility complex antigen(PC00149)
RAT|RGD=628821|UniProtKB=P18589	Mx2	Interferon-induced GTP-binding protein Mx2;Mx2;ortholog	INTERFERON-INDUCED GTP-BINDING PROTEIN MX1 (PTHR11566:SF51)	hydrolase(PC00121);microtubule family cytoskeletal protein(PC00157);small GTPase(PC00208)
RAT|RGD=1304733|UniProtKB=A0A0G2JU09	Ep400	E1A-binding protein p400;Ep400;ortholog	E1A-BINDING PROTEIN P400-RELATED (PTHR46459:SF1)
RAT|RGD=3650|UniProtKB=P34901	Sdc4	Syndecan-4;Sdc4;ortholog	SYNDECAN-4 (PTHR10915:SF3)	cell adhesion molecule(PC00069);cytoskeletal protein(PC00085);defense/immunity protein(PC00090);extracellular matrix glycoprotein(PC00100);membrane-bound signaling molecule(PC00152)
RAT|RGD=61922|UniProtKB=F1LQQ7	Scn7a	Sodium channel protein;Scn7a;ortholog	SODIUM CHANNEL PROTEIN TYPE 7 SUBUNIT ALPHA (PTHR10037:SF14)	voltage-gated calcium channel(PC00240);voltage-gated sodium channel(PC00243)
RAT|RGD=621810|UniProtKB=Q63663	Gbp2	Guanylate-binding protein 1;Gbp2;ortholog	GUANYLATE-BINDING PROTEIN 2 (PTHR10751:SF91)	heterotrimeric G-protein(PC00117)
RAT|RGD=631411|UniProtKB=Q80Z34	Nrep	Neuronal regeneration-related protein;Nrep;ortholog	NEURONAL REGENERATION-RELATED PROTEIN (PTHR17102:SF4)
RAT|RGD=2324|UniProtKB=P55272	Cdkn2b	Cyclin-dependent kinase 4 inhibitor B;Cdkn2b;ortholog	CYCLIN-DEPENDENT KINASE 4 INHIBITOR B-RELATED (PTHR24148:SF47)
RAT|Ensembl=ENSRNOG00000001825|UniProtKB=F1M7L9	PKP2	Uncharacterized protein;Pkp2;ortholog	PLAKOPHILIN-2 (PTHR10372:SF25)	intermediate filament binding protein(PC00130)
RAT|RGD=2876|UniProtKB=P24594	Igfbp5	Insulin-like growth factor-binding protein 5;Igfbp5;ortholog	INSULIN-LIKE GROWTH FACTOR-BINDING PROTEIN 5 (PTHR11551:SF4)	protease inhibitor(PC00191)
RAT|RGD=1309292|UniProtKB=Q562B4	Nacc2	Nucleus accumbens-associated protein 2;Nacc2;ortholog	NUCLEUS ACCUMBENS-ASSOCIATED PROTEIN 2 (PTHR46105:SF2)
RAT|RGD=1565523|UniProtKB=B0BNI4	Lsm11	LSM11, U7 small nuclear RNA-associated;Lsm11;ortholog	U7 SNRNA-ASSOCIATED SM-LIKE PROTEIN LSM11 (PTHR21415:SF1)
RAT|RGD=735073|UniProtKB=Q6P6R2	Dld	Dihydrolipoyl dehydrogenase, mitochondrial;Dld;ortholog	DIHYDROLIPOYL DEHYDROGENASE, MITOCHONDRIAL (PTHR22912:SF151)	dehydrogenase(PC00092);oxidase(PC00175);reductase(PC00198)
RAT|RGD=3281|UniProtKB=P14270	Pde4d	cAMP-specific 3',5'-cyclic phosphodiesterase 4D;Pde4d;ortholog	CAMP-SPECIFIC 3',5'-CYCLIC PHOSPHODIESTERASE 4D (PTHR11347:SF91)
RAT|RGD=2611|UniProtKB=F1LSG7	Fgfr2	Fibroblast growth factor receptor;Fgfr2;ortholog	FIBROBLAST GROWTH FACTOR RECEPTOR 2 (PTHR24416:SF130)
RAT|RGD=2913|UniProtKB=P17491	Inhbb	Inhibin beta B chain;Inhbb;ortholog	INHIBIN BETA B CHAIN (PTHR11848:SF29)	growth factor(PC00112)
RAT|RGD=1310775|UniProtKB=F1LQ83	Tmem9b	TMEM9 domain family, member B;Tmem9b;ortholog	TRANSMEMBRANE PROTEIN 9B (PTHR13064:SF2)
RAT|RGD=69312|UniProtKB=P55051	Fabp7	Fatty acid-binding protein, brain;Fabp7;ortholog	FATTY ACID-BINDING PROTEIN, BRAIN (PTHR11955:SF57)
RAT|RGD=3916|UniProtKB=P02767	Ttr	Transthyretin;Ttr;ortholog	TRANSTHYRETIN (PTHR10395:SF12)	transfer/carrier protein(PC00219);transporter(PC00227)
RAT|RGD=1594532|UniProtKB=Q4V8E2	Psmd14	Proteasome (Prosome, macropain) 26S subunit, non-ATPase, 14;Psmd14;ortholog	26S PROTEASOME NON-ATPASE REGULATORY SUBUNIT 14 (PTHR10410:SF5)	metalloprotease(PC00153);transcription factor(PC00218)
RAT|RGD=620447|UniProtKB=P61023	Chp1	Calcineurin B homologous protein 1;Chp1;ortholog	CALCINEURIN B HOMOLOGOUS PROTEIN 1 (PTHR46002:SF1)
RAT|RGD=2755|UniProtKB=P04905	Gstm1	Glutathione S-transferase Mu 1;Gstm1;ortholog	GLUTATHIONE S-TRANSFERASE MU 1 (PTHR11571:SF126)
RAT|RGD=1305447|UniProtKB=F1LSV4	Sptlc2	Serine palmitoyltransferase, long chain base subunit 2;Sptlc2;ortholog	SERINE PALMITOYLTRANSFERASE 2 (PTHR13693:SF79)	transaminase(PC00216)
RAT|RGD=727923|UniProtKB=A0A0G2K8K0	Sfpq	Uncharacterized protein;Sfpq;ortholog	SPLICING FACTOR, PROLINE- AND GLUTAMINE-RICH (PTHR23189:SF51)	mRNA splicing factor(PC00148)
RAT|RGD=1311076|UniProtKB=D4AEF4	Klhl29	Kelch repeat and BTB (POZ) domain containing 9 (Predicted);Klhl29;ortholog	KELCH-LIKE PROTEIN 29 (PTHR24412:SF10)
RAT|RGD=2503|UniProtKB=P05982	Nqo1	NAD(P)H dehydrogenase [quinone] 1;Nqo1;ortholog	NAD(P)H DEHYDROGENASE [QUINONE] 1 (PTHR10204:SF1)
RAT|RGD=1587384|UniProtKB=F1M9T2	Parp8	Poly [ADP-ribose] polymerase;Parp8;ortholog	POLY [ADP-RIBOSE] POLYMERASE 8 (PTHR21328:SF3)
RAT|RGD=628896|UniProtKB=O35460	Angpt1	Angiopoietin-1;Angpt1;ortholog	ANGIOPOIETIN-1 (PTHR19143:SF156)	signaling molecule(PC00207)
RAT|RGD=1310981|UniProtKB=D3ZQG6	Trim2	Tripartite motif-containing protein 2;Trim2;ortholog	TRIPARTITE MOTIF-CONTAINING PROTEIN 2 (PTHR24104:SF24)	ubiquitin-protein ligase(PC00234)
RAT|RGD=619940|UniProtKB=Q9ERB4	Vcan	Versican core protein (Fragments);Vcan;ortholog	VERSICAN CORE PROTEIN (PTHR22804:SF6)	extracellular matrix glycoprotein(PC00100)
RAT|RGD=1309970|UniProtKB=P14942	Gsta4	Glutathione S-transferase alpha-4;Gsta4;ortholog	GLUTATHIONE S-TRANSFERASE A4 (PTHR11571:SF101)
RAT|RGD=620349|UniProtKB=P35355	Ptgs2	Prostaglandin G/H synthase 2;Ptgs2;ortholog	PROSTAGLANDIN G/H SYNTHASE 2 (PTHR11903:SF8)	oxygenase(PC00177)
RAT|RGD=1308528|UniProtKB=O35568	Efemp1	EGF-containing fibulin-like extracellular matrix protein 1;Efemp1;ortholog	EGF-CONTAINING FIBULIN-LIKE EXTRACELLULAR MATRIX PROTEIN 1 (PTHR24034:SF102)	annexin(PC00050);calmodulin(PC00061);cell adhesion molecule(PC00069);extracellular matrix glycoprotein(PC00100);extracellular matrix structural protein(PC00103);signaling molecule(PC00207)
RAT|RGD=1309000|UniProtKB=A0A0G2JTZ2	Sox6	SRY box 6;Sox6;ortholog	TRANSCRIPTION FACTOR SOX-6 (PTHR45789:SF1)
RAT|RGD=1310103|UniProtKB=P0C5X8	TTYH1	Protein tweety homolog 1;Ttyh1;ortholog	PROTEIN TWEETY HOMOLOG 1 (PTHR12424:SF5)	anion channel(PC00049)
RAT|RGD=619876|UniProtKB=Q9WTW8	Slc23a2	Solute carrier family 23 member 2;Slc23a2;ortholog	SOLUTE CARRIER FAMILY 23 MEMBER 2 (PTHR11119:SF33)	transporter(PC00227)
RAT|RGD=1594151|UniProtKB=D4AB19	Gas2l3	Growth arrest-specific 2-like 3;Gas2l3;ortholog
RAT|RGD=621426|UniProtKB=Q8VII6	Slc44a1	Choline transporter-like protein 1;Slc44a1;ortholog	CHOLINE TRANSPORTER-LIKE PROTEIN 1 (PTHR12385:SF56)	transporter(PC00227)
RAT|RGD=628650|UniProtKB=O54701	SLC24A2	Sodium/potassium/calcium exchanger 2;Slc24a2;ortholog	SODIUM/POTASSIUM/CALCIUM EXCHANGER 2 (PTHR10846:SF41)	transporter(PC00227)
RAT|RGD=621556|UniProtKB=Q02253	Aldh6a1	Methylmalonate-semialdehyde dehydrogenase [acylating], mitochondrial;Aldh6a1;ortholog	METHYLMALONATE-SEMIALDEHYDE DEHYDROGENASE [ACYLATING], MITOCHONDRIAL (PTHR43866:SF3)	dehydrogenase(PC00092)
RAT|RGD=620295|UniProtKB=P57769	Snx16	Sorting nexin-16;Snx16;ortholog	SORTING NEXIN-16 (PTHR22999:SF29)
RAT|RGD=1583843|UniProtKB=F1M9D3	S1pr3	Sphingosine-1-phosphate receptor 3;S1pr3;ortholog	SPHINGOSINE 1-PHOSPHATE RECEPTOR 3 (PTHR22750:SF24)	G-protein coupled receptor(PC00021)
RAT|RGD=2324133|UniProtKB=D3ZG85	Cdkl5	Cyclin-dependent kinase-like 5;Cdkl5;ortholog	CYCLIN-DEPENDENT KINASE-LIKE 5 (PTHR24056:SF111)	non-receptor serine/threonine protein kinase(PC00167);non-receptor tyrosine protein kinase(PC00168)
RAT|RGD=3645|UniProtKB=P14844	Ccl2	C-C motif chemokine 2;Ccl2;ortholog	C-C MOTIF CHEMOKINE 2 (PTHR12015:SF117)	chemokine(PC00074)
RAT|RGD=61827|UniProtKB=P63144	Kcnab1	Voltage-gated potassium channel subunit beta-1;Kcnab1;ortholog	VOLTAGE-GATED POTASSIUM CHANNEL SUBUNIT BETA-1 (PTHR43150:SF7)	reductase(PC00198);voltage-gated potassium channel(PC00242)
RAT|RGD=2536|UniProtKB=P21451	Ednrb	Endothelin B receptor;Ednrb;ortholog	ENDOTHELIN B RECEPTOR (PTHR46099:SF3)
RAT|RGD=1307302|UniProtKB=F1M862	Chst9	Carbohydrate sulfotransferase;Chst9;ortholog	CARBOHYDRATE SULFOTRANSFERASE 9 (PTHR12137:SF6)	transferase(PC00220)
RAT|RGD=1597189|UniProtKB=P85973	Pnp	Purine nucleoside phosphorylase;Pnp;ortholog	PURINE NUCLEOSIDE PHOSPHORYLASE (PTHR11904:SF12)	phosphorylase(PC00187)
RAT|RGD=1306327|UniProtKB=F1M8H7	Fam107a	Family with sequence similarity 107, member A;Fam107a;ortholog	PROTEIN FAM107A (PTHR16768:SF3)
RAT|RGD=68936|UniProtKB=Q9JI66	Slc4a4	Electrogenic sodium bicarbonate cotransporter 1;Slc4a4;ortholog	ELECTROGENIC SODIUM BICARBONATE COTRANSPORTER 1 (PTHR11453:SF10)	cation transporter(PC00068)
RAT|RGD=621799|UniProtKB=F1LV07	Dnah9	Dynein, axonemal, heavy chain 9;Dnah9;ortholog	DYNEIN HEAVY CHAIN 9, AXONEMAL (PTHR10676:SF257)	hydrolase(PC00121);microtubule binding motor protein(PC00156)
RAT|RGD=620454|UniProtKB=P97544	Ppap2b	Phospholipid phosphatase 3;Plpp3;ortholog	PHOSPHOLIPID PHOSPHATASE 3 (PTHR10165:SF79)	phosphatase(PC00181);pyrophosphatase(PC00196)
RAT|RGD=1566178|UniProtKB=D3ZYQ7	Klhl14	Kelch-like family member 14;Klhl14;ortholog	KELCH-LIKE PROTEIN 14 (PTHR45632:SF6)
RAT|RGD=1595860|UniProtKB=B5DFE2	Ezh2	Enhancer of zeste 2 polycomb repressive complex 2 subunit;Ezh2;ortholog	HISTONE-LYSINE N-METHYLTRANSFERASE EZH2 (PTHR45747:SF3)
RAT|RGD=1310734|UniProtKB=Q5M7T7	Pla2g7	Phospholipase A2 group VII;Pla2g7;ortholog	PLATELET-ACTIVATING FACTOR ACETYLHYDROLASE (PTHR10272:SF12)	esterase(PC00097)
RAT|RGD=1308758|UniProtKB=Q5U2P2	Igsf11	Immunoglobulin superfamily member 11;Igsf11;ortholog	IMMUNOGLOBULIN SUPERFAMILY MEMBER 11 (PTHR44699:SF1)
RAT|RGD=2118|UniProtKB=P07150	Anxa1	Annexin A1;Anxa1;ortholog	ANNEXIN A1 (PTHR10502:SF17)
RAT|RGD=1561599|UniProtKB=F1LTP8	Cers6	Ceramide synthase 6;Cers6;ortholog	CERAMIDE SYNTHASE 6 (PTHR12560:SF43)
RAT|RGD=1312000|UniProtKB=A0A0G2K2B5	ASPH	Aspartate-beta-hydroxylase;Asph;ortholog	ASPARTYL/ASPARAGINYL BETA-HYDROXYLASE (PTHR12366:SF29)
RAT|Ensembl=ENSRNOG00000057569|UniProtKB=A0A0G2JUA5	AHNAK	AHNAK nucleoprotein;Ahnak;ortholog	NEUROBLAST DIFFERENTIATION-ASSOCIATED PROTEIN AHNAK (PTHR23348:SF41)
RAT|RGD=61843|UniProtKB=P62961	Ybx1	Nuclease-sensitive element-binding protein 1;Ybx1;ortholog	NUCLEASE-SENSITIVE ELEMENT-BINDING PROTEIN 1 (PTHR11544:SF68)
RAT|RGD=3074|UniProtKB=P13697	Me1	NADP-dependent malic enzyme;Me1;ortholog	NADP-DEPENDENT MALIC ENZYME (PTHR23406:SF17)	acyltransferase(PC00042);decarboxylase(PC00089);dehydrogenase(PC00092)
RAT|RGD=621079|UniProtKB=Q9JJP0	Slc20a1	Sodium-dependent phosphate transporter 1;Slc20a1;ortholog	SODIUM-DEPENDENT PHOSPHATE TRANSPORTER 1 (PTHR11101:SF46)
RAT|RGD=69367|UniProtKB=A0A0G2JWD0	Prom1	Prominin 1;Prom1;ortholog	PROMININ-1 (PTHR22730:SF3)	membrane traffic protein(PC00150)
RAT|RGD=621646|UniProtKB=P31000	Vim	Vimentin;Vim;ortholog	VIMENTIN (PTHR45652:SF5)
RAT|RGD=621241|UniProtKB=Q9WUQ1	Adamts1	A disintegrin and metalloproteinase with thrombospondin motifs 1;Adamts1;ortholog	A DISINTEGRIN AND METALLOPROTEINASE WITH THROMBOSPONDIN MOTIFS 1 (PTHR13723:SF40)	extracellular matrix glycoprotein(PC00100);metalloprotease(PC00153);serine protease inhibitor(PC00204)
RAT|RGD=2011|UniProtKB=P15650	Acadl	Long-chain specific acyl-CoA dehydrogenase, mitochondrial;Acadl;ortholog	LONG-CHAIN SPECIFIC ACYL-COA DEHYDROGENASE, MITOCHONDRIAL (PTHR43604:SF5)	dehydrogenase(PC00092);oxidase(PC00175);transferase(PC00220)
RAT|RGD=1306647|UniProtKB=Q66H50	Far1	Fatty acyl-CoA reductase 1;Far1;ortholog	FATTY ACYL-COA REDUCTASE 1 (PTHR11011:SF45)
RAT|RGD=2737|UniProtKB=Q00959	Grin2a	Glutamate receptor ionotropic, NMDA 2A;Grin2a;ortholog	GLUTAMATE RECEPTOR IONOTROPIC, NMDA 2A (PTHR18966:SF407)
RAT|RGD=621724|UniProtKB=P04182	Oat	Ornithine aminotransferase, mitochondrial;Oat;ortholog	ORNITHINE AMINOTRANSFERASE, MITOCHONDRIAL (PTHR11986:SF18)	transaminase(PC00216)
RAT|RGD=2318|UniProtKB=P40241	Cd9	CD9 antigen;Cd9;ortholog	CD9 ANTIGEN (PTHR19282:SF163)
RAT|RGD=708526|UniProtKB=Q8VI04	Asrgl1	Isoaspartyl peptidase/L-asparaginase;Asrgl1;ortholog	ISOASPARTYL PEPTIDASE/L-ASPARAGINASE (PTHR10188:SF25)	protease(PC00190)
RAT|RGD=628659|UniProtKB=Q63372	Nrxn1	Neurexin-1;Nrxn1;ortholog	NEUREXIN-1 (PTHR15036:SF51)
RAT|RGD=1308552|UniProtKB=D4ABB2	Mlc1	Megalencephalic leukoencephalopathy with subcortical cysts 1;Mlc1;ortholog	MEMBRANE PROTEIN MLC1 (PTHR17597:SF0)
RAT|RGD=620925|UniProtKB=Q9QYK2	Ppargc1a	Peroxisome proliferator-activated receptor gamma coactivator 1-alpha;Ppargc1a;ortholog	PEROXISOME PROLIFERATOR-ACTIVATED RECEPTOR GAMMA COACTIVATOR 1-ALPHA (PTHR15528:SF10)	transcription cofactor(PC00217)
RAT|RGD=71008|UniProtKB=Q6P7C7	Gpnmb	Transmembrane glycoprotein NMB;Gpnmb;ortholog	TRANSMEMBRANE GLYCOPROTEIN NMB (PTHR11861:SF11)	cell adhesion molecule(PC00069);membrane-bound signaling molecule(PC00152)
RAT|RGD=69404|UniProtKB=G3V761	Ifi27	Interferon, alpha-inducible protein 27;Ifi27;ortholog	INTERFERON, ALPHA-INDUCIBLE PROTEIN 27 (PTHR16932:SF20)
RAT|RGD=70927|UniProtKB=P08011	Mgst1	Microsomal glutathione S-transferase 1;Mgst1;ortholog	MICROSOMAL GLUTATHIONE S-TRANSFERASE 1 (PTHR10689:SF3)
RAT|RGD=1305740|UniProtKB=Q5RKJ2	Cybrd1	Cytochrome b reductase 1;Cybrd1;ortholog	CYTOCHROME B REDUCTASE 1 (PTHR10106:SF12)	reductase(PC00198)
RAT|RGD=1306770|UniProtKB=B0BMX3	S100a16	S100 calcium binding protein A16 (Predicted), isoform CRA_a;S100a16;ortholog	PROTEIN S100-A16 (PTHR11639:SF76)	calmodulin(PC00061);signaling molecule(PC00207)
RAT|RGD=2232|UniProtKB=P01026	C3	Complement C3;C3;ortholog	COMPLEMENT C3 (PTHR11412:SF81)	complement component(PC00078);cytokine(PC00083);serine protease inhibitor(PC00204)
RAT|RGD=1566097|UniProtKB=M0R9N8	Anlnl1	Anillin, actin-binding protein-like 1;Anlnl1;ortholog	ANILLIN (PTHR21538:SF23)
RAT|RGD=69298|UniProtKB=Q64610	Enpp2	Ectonucleotide pyrophosphatase/phosphodiesterase family member 2;Enpp2;ortholog	ECTONUCLEOTIDE PYROPHOSPHATASE/PHOSPHODIESTERASE FAMILY MEMBER 2 (PTHR10151:SF21)	nucleotide phosphatase(PC00173);pyrophosphatase(PC00196)
RAT|RGD=1305171|UniProtKB=G3V8P1	Pcdhb3	Protocadherin beta 3;Pcdhb3;ortholog	PROTOCADHERIN BETA-3 (PTHR24028:SF242)
RAT|RGD=620774|UniProtKB=F1LP13	PTPRG	Protein tyrosine phosphatase, receptor type, G;Ptprg;ortholog	RECEPTOR-TYPE TYROSINE-PROTEIN PHOSPHATASE GAMMA (PTHR19134:SF468)	protein phosphatase(PC00195);receptor(PC00197)
RAT|RGD=620935|UniProtKB=Q923I8	Cry2	Cryptochrome-2;Cry2;ortholog	CRYPTOCHROME-2 (PTHR11455:SF15)	DNA photolyase(PC00014);lyase(PC00144)
RAT|RGD=3349|UniProtKB=P70496	Pld1	Phospholipase D1;Pld1;ortholog	PHOSPHOLIPASE D1 (PTHR18896:SF57)
RAT|RGD=1359631|UniProtKB=Q6I7R5	Tceal8	Transcription elongation factor A protein-like 8;Tceal8;ortholog	TRANSCRIPTION ELONGATION FACTOR A PROTEIN-LIKE 8 (PTHR14754:SF11)	transcription factor(PC00218)
RAT|RGD=621616|UniProtKB=E2CWF0	PPP3CC	Serine/threonine-protein phosphatase;Ppp3cc;ortholog	SERINE/THREONINE-PROTEIN PHOSPHATASE 2B CATALYTIC SUBUNIT GAMMA ISOFORM (PTHR45673:SF2)
RAT|RGD=1560646|UniProtKB=D4A5I9	Myo6	Myosin VI;Myo6;ortholog	UNCONVENTIONAL MYOSIN-VI (PTHR13140:SF745)	G-protein modulator(PC00022);actin binding motor protein(PC00040);cell junction protein(PC00070)
RAT|RGD=1305313|UniProtKB=B3DMA5	Cnot7	CCR4-NOT transcription complex, subunit 7;Cnot7;ortholog	CCR4-NOT TRANSCRIPTION COMPLEX SUBUNIT 7 (PTHR10797:SF2)	transcription factor(PC00218)
RAT|RGD=1311958|UniProtKB=D4A7T8	Fam81a	Family with sequence similarity 81, member A;Fam81a;ortholog	PROTEIN FAM81A (PTHR22420:SF2)
RAT|RGD=69222|UniProtKB=O88944	Kcnq3	Potassium voltage-gated channel subfamily KQT member 3;Kcnq3;ortholog	POTASSIUM VOLTAGE-GATED CHANNEL SUBFAMILY KQT MEMBER 3 (PTHR11537:SF5)
RAT|RGD=1560691|UniProtKB=F1LVR4	Camk1d	Calcium/calmodulin-dependent protein kinase ID;Camk1d;ortholog	CALCIUM/CALMODULIN-DEPENDENT PROTEIN KINASE TYPE 1D (PTHR24347:SF252)	non-receptor serine/threonine protein kinase(PC00167)
RAT|RGD=1307307|UniProtKB=Q5BK63	Ndufa9	NADH dehydrogenase [ubiquinone] 1 alpha subcomplex subunit 9, mitochondrial;Ndufa9;ortholog	NADH DEHYDROGENASE [UBIQUINONE] 1 ALPHA SUBCOMPLEX SUBUNIT 9, MITOCHONDRIAL (PTHR12126:SF7)	dehydrogenase(PC00092);reductase(PC00198)
RAT|RGD=2263|UniProtKB=P15791	Camk2d	Calcium/calmodulin-dependent protein kinase type II subunit delta;Camk2d;ortholog	CALCIUM/CALMODULIN-DEPENDENT PROTEIN KINASE TYPE II SUBUNIT DELTA (PTHR24347:SF365)
RAT|RGD=2860|UniProtKB=P41138	Id3	DNA-binding protein inhibitor ID-3;Id3;ortholog	DNA-BINDING PROTEIN INHIBITOR ID-3 (PTHR11723:SF16)	transcription factor(PC00218)
RAT|RGD=3752|UniProtKB=P08721	Spp1	Osteopontin;Spp1;ortholog	OSTEOPONTIN (PTHR10607:SF1)
RAT|RGD=1310702|UniProtKB=Q5U2X2	Spag1	Sperm-associated antigen 1;Spag1;ortholog	SPERM-ASSOCIATED ANTIGEN 1 (PTHR45984:SF3)
RAT|RGD=61834|UniProtKB=Q02769	Fdft1	Squalene synthase;Fdft1;ortholog	SQUALENE SYNTHASE (PTHR11626:SF2)
RAT|RGD=1310490|UniProtKB=F1LZ05	Parp14	Poly [ADP-ribose] polymerase;Parp14;ortholog	POLY [ADP-RIBOSE] POLYMERASE 14 (PTHR14453:SF91)
RAT|RGD=1310891|UniProtKB=A0A0G2JW29	Man1a1	alpha-1,2-Mannosidase;Man1a1;ortholog	MANNOSYL-OLIGOSACCHARIDE 1,2-ALPHA-MANNOSIDASE IA (PTHR11742:SF31)	chaperone(PC00072)
RAT|RGD=1310655|UniProtKB=D4A3D4	Abhd3	Abhydrolase domain containing 3 (Predicted);Abhd3;ortholog	PHOSPHOLIPASE ABHD3 (PTHR10794:SF50)	serine protease(PC00203)
RAT|RGD=1311833|UniProtKB=A0A0G2K4N7	Mpp6	Membrane palmitoylated protein 6;Mpp6;ortholog	MAGUK P55 SUBFAMILY MEMBER 6 (PTHR23122:SF45)	cell junction protein(PC00070);nucleotide kinase(PC00172)
RAT|RGD=3952|UniProtKB=P29534	Vcam1	Vascular cell adhesion protein 1;Vcam1;ortholog	VASCULAR CELL ADHESION PROTEIN 1 (PTHR13771:SF14)
RAT|RGD=2120|UniProtKB=P14668	Anxa5	Annexin A5;Anxa5;ortholog	ANNEXIN A5 (PTHR10502:SF26)
RAT|RGD=3907|UniProtKB=P05371	Clu	Clusterin;Clu;ortholog	CLUSTERIN (PTHR10970:SF1)
RAT|RGD=69219|UniProtKB=P11884	ALDH2	Aldehyde dehydrogenase, mitochondrial;Aldh2;ortholog	ALDEHYDE DEHYDROGENASE, MITOCHONDRIAL (PTHR11699:SF233)	dehydrogenase(PC00092)
RAT|RGD=3556|UniProtKB=G3V9H8	RET	Proto-oncogene tyrosine-protein kinase receptor Ret;Ret;ortholog	PROTO-ONCOGENE TYROSINE-PROTEIN KINASE RECEPTOR RET (PTHR24416:SF485)
RAT|RGD=61993|UniProtKB=Q99JE6	Plcb3	1-phosphatidylinositol 4,5-bisphosphate phosphodiesterase beta-3;Plcb3;ortholog	1-PHOSPHATIDYLINOSITOL 4,5-BISPHOSPHATE PHOSPHODIESTERASE BETA-3 (PTHR10336:SF11)	calcium-binding protein(PC00060);guanyl-nucleotide exchange factor(PC00113);phospholipase(PC00186);signaling molecule(PC00207)
RAT|RGD=1305324|UniProtKB=D3ZJA3	Spry4	RCG49355;Spry4;ortholog	PROTEIN SPROUTY HOMOLOG 4 (PTHR12365:SF6)	signaling molecule(PC00207);transcription factor(PC00218)
RAT|Ensembl=ENSRNOG00000014460|UniProtKB=F1M9H4	Hivep1	Uncharacterized protein;Hivep1;ortholog	ZINC FINGER PROTEIN 40 (PTHR45944:SF3)
RAT|RGD=3082|UniProtKB=P97523	Met	Hepatocyte growth factor receptor;Met;ortholog	HEPATOCYTE GROWTH FACTOR RECEPTOR (PTHR24416:SF483)
RAT|RGD=1306801|UniProtKB=A6JUQ6	CLVS2	Clavesin-2;Clvs2;ortholog	CLAVESIN-2 (PTHR10174:SF73)	transfer/carrier protein(PC00219)
RAT|RGD=1305456|UniProtKB=D3ZHA6	Tfcp2l1	Transcription factor CP2-like 1;Tfcp2l1;ortholog	TRANSCRIPTION FACTOR CP2-LIKE PROTEIN 1 (PTHR11037:SF18)	transcription factor(PC00218)
RAT|RGD=1307524|UniProtKB=A0A0G2K3C3	Fam189a2	Family with sequence similarity 189, member A2;Fam189a2;ortholog	PROTEIN FAM189A2 (PTHR17615:SF8)
RAT|RGD=1307842|UniProtKB=D4AA31	Prcp	Prolylcarboxypeptidase;Prcp;ortholog	LYSOSOMAL PRO-X CARBOXYPEPTIDASE (PTHR11010:SF38)	serine protease(PC00203)
RAT|RGD=1310518|UniProtKB=Q5BK81	Ptgr2	Prostaglandin reductase 2;Ptgr2;ortholog	PROSTAGLANDIN REDUCTASE 2 (PTHR43205:SF5)	dehydrogenase(PC00092);reductase(PC00198)
RAT|RGD=1359153|UniProtKB=Q6AYC7	Usp18	Ubiquitin specific peptidase 18;Usp18;ortholog	UBIQUITIN CARBOXYL-TERMINAL HYDROLASE 41-RELATED (PTHR24006:SF670)	cysteine protease(PC00081)
RAT|RGD=1306366|UniProtKB=A0A0G2JTT6	Herc1	HECT and RLD domain-containing E3 ubiquitin protein ligase family member 1;Herc1;ortholog	E3 UBIQUITIN-PROTEIN LIGASE HERC1-RELATED (PTHR22870:SF346)	chromatin/chromatin-binding protein(PC00077);guanyl-nucleotide exchange factor(PC00113)
RAT|RGD=735139|UniProtKB=Q6P689	Wls	Protein wntless homolog;Wls;ortholog	PROTEIN WNTLESS HOMOLOG (PTHR13449:SF2)
RAT|RGD=621327|UniProtKB=P51646	ARL5A	ADP-ribosylation factor-like protein 5A;Arl5a;ortholog	ADP-RIBOSYLATION FACTOR-LIKE PROTEIN 5A (PTHR11711:SF147)
RAT|RGD=1311853|UniProtKB=Q5U1W4	Laptm4b	Lysosomal-associated transmembrane protein 4B;Laptm4b;ortholog	LYSOSOMAL-ASSOCIATED TRANSMEMBRANE PROTEIN 4B (PTHR12479:SF6)	transporter(PC00227)
RAT|RGD=3729|UniProtKB=P37377	Snca	Alpha-synuclein;Snca;ortholog	ALPHA-SYNUCLEIN (PTHR13820:SF5)	chaperone(PC00072);membrane traffic protein(PC00150)
RAT|RGD=1310710|UniProtKB=D3ZHU5	Ccdc77	Coiled-coil domain-containing 77;Ccdc77;ortholog	COILED-COIL DOMAIN-CONTAINING PROTEIN 77 (PTHR22091:SF1)
RAT|RGD=2174|UniProtKB=P11507	ATP2A2	Sarcoplasmic/endoplasmic reticulum calcium ATPase 2;Atp2a2;ortholog	SARCOPLASMIC/ENDOPLASMIC RETICULUM CALCIUM ATPASE 2 (PTHR42861:SF18)	cation transporter(PC00068);hydrolase(PC00121);ion channel(PC00133)
RAT|RGD=61988|UniProtKB=Q00900	Hivep2	Human immunodeficiency virus type I enhancer-binding protein 2 homolog;Hivep2;ortholog	TRANSCRIPTION FACTOR HIVEP2 (PTHR45944:SF1)
RAT|RGD=621052|UniProtKB=F1MAA7	Lamc1	Laminin subunit gamma 1;Lamc1;ortholog	LAMININ SUBUNIT GAMMA-1 (PTHR10574:SF270)	extracellular matrix linker protein(PC00101);protease inhibitor(PC00191);receptor(PC00197)
RAT|RGD=3690|UniProtKB=P53987	Slc16a1	Monocarboxylate transporter 1;Slc16a1;ortholog	MONOCARBOXYLATE TRANSPORTER 1 (PTHR11360:SF24)	transporter(PC00227)
RAT|RGD=631344|UniProtKB=F1LNL3	Abca1	ATP-binding cassette subfamily A member 1;Abca1;ortholog	ATP-BINDING CASSETTE SUB-FAMILY A MEMBER 1 (PTHR19229:SF34)	ATP-binding cassette (ABC) transporter(PC00003)
RAT|RGD=621841|UniProtKB=Q78ZR5	Hopx	Homeodomain-only protein;Hopx;ortholog	HOMEODOMAIN-ONLY PROTEIN (PTHR21408:SF1)
RAT|RGD=621303|UniProtKB=P11505	Atp2b1	Plasma membrane calcium-transporting ATPase 1;Atp2b1;ortholog	PLASMA MEMBRANE CALCIUM-TRANSPORTING ATPASE 1 (PTHR24093:SF245)	cation transporter(PC00068);hydrolase(PC00121);ion channel(PC00133)
RAT|RGD=3286|UniProtKB=P26284	Pdha1	Pyruvate dehydrogenase E1 component subunit alpha, somatic form, mitochondrial;Pdha1;ortholog	PYRUVATE DEHYDROGENASE E1 COMPONENT SUBUNIT ALPHA, SOMATIC FORM, MITOCHONDRIAL (PTHR11516:SF51)	dehydrogenase(PC00092)
RAT|RGD=3845|UniProtKB=P12346	Tf	Serotransferrin;Tf;ortholog	SEROTRANSFERRIN (PTHR11485:SF31)	receptor(PC00197);serine protease(PC00203);transfer/carrier protein(PC00219)
RAT|RGD=3041|UniProtKB=P19643	Maob	Amine oxidase [flavin-containing] B;Maob;ortholog	AMINE OXIDASE [FLAVIN-CONTAINING] B (PTHR43563:SF5)	DNA methyltransferase(PC00013);oxidase(PC00175)
RAT|RGD=2541|UniProtKB=G3V7D4	Efnb3	Ephrin B3;Efnb3;ortholog	EPHRIN-B3 (PTHR11304:SF34)	membrane-bound signaling molecule(PC00152)
RAT|RGD=61824|UniProtKB=P52191	Kcnj16	Inward rectifier potassium channel 16;Kcnj16;ortholog	INWARD RECTIFIER POTASSIUM CHANNEL 16 (PTHR11767:SF24)
RAT|RGD=1593795|UniProtKB=D4A468	Emid1	EMI domain-containing 1;Emid1;ortholog	EMI DOMAIN-CONTAINING PROTEIN 1 (PTHR15427:SF23)	extracellular matrix glycoprotein(PC00100)
RAT|RGD=1549705|UniProtKB=Q5RJK5	Cbx3	Chromobox 3;Cbx3;ortholog	CHROMOBOX PROTEIN HOMOLOG 3 (PTHR22812:SF134)
RAT|RGD=621652|UniProtKB=O08876	Klf10	Krueppel-like factor 10;Klf10;ortholog	KRUEPPEL-LIKE FACTOR 10 (PTHR23235:SF64)	DNA binding protein(PC00009);transcription cofactor(PC00217);zinc finger transcription factor(PC00244)
RAT|RGD=1306516|UniProtKB=F1M3H3	Fras1	Fraser extracellular matrix complex subunit 1;Fras1;ortholog	EXTRACELLULAR MATRIX PROTEIN FRAS1 (PTHR45739:SF1)
RAT|RGD=631373|UniProtKB=P59622	Sla	Src-like-adapter;Sla;ortholog	SRC-LIKE-ADAPTER (PTHR24418:SF293)
RAT|RGD=1592079|UniProtKB=Q719N3	Mmd	Monocyte to macrophage differentiation factor;Mmd;ortholog	MONOCYTE TO MACROPHAGE DIFFERENTIATION FACTOR (PTHR20855:SF26)	receptor(PC00197)
RAT|RGD=628691|UniProtKB=Q2IBD4	Cttnbp2	Cortactin-binding protein 2;Cttnbp2;ortholog	CORTACTIN-BINDING PROTEIN 2 (PTHR24166:SF27)
RAT|RGD=2892|UniProtKB=Q02955	Il1r1	Interleukin-1 receptor type 1;Il1r1;ortholog	INTERLEUKIN-1 RECEPTOR TYPE 1 (PTHR11890:SF26)	type I cytokine receptor(PC00231)
RAT|RGD=1564504|UniProtKB=B0BMT9	Sqrdl	Sqrdl protein;Sqrdl;ortholog	SULFIDE:QUINONE OXIDOREDUCTASE, MITOCHONDRIAL (PTHR10632:SF2)
RAT|RGD=1305061|UniProtKB=Q5PPN5	Tppp3	Tubulin polymerization-promoting protein family member 3;Tppp3;ortholog	TUBULIN POLYMERIZATION-PROMOTING PROTEIN FAMILY MEMBER 3 (PTHR12932:SF16)	non-motor microtubule binding protein(PC00166)
RAT|RGD=1564081|UniProtKB=F1M2Q1	Arhgap42	Rho GTPase-activating protein 42;Arhgap42;ortholog	RHO GTPASE-ACTIVATING PROTEIN 42 (PTHR12552:SF3)	G-protein modulator(PC00022)
RAT|RGD=1305585|UniProtKB=F1LNH3	Col6a2	Collagen type VI alpha 2 chain;Col6a2;ortholog	COLLAGEN ALPHA-2(VI) CHAIN (PTHR24020:SF29)	receptor(PC00197)
RAT|Ensembl=ENSRNOG00000058645|UniProtKB=A0A0G2K1L0	Tnc	Tenascin C;Tnc;ortholog	TENASCIN (PTHR46708:SF1)
RAT|RGD=620964|UniProtKB=Q9WTQ1	Prkd1	Serine/threonine-protein kinase D1;Prkd1;ortholog	SERINE/THREONINE-PROTEIN KINASE D1 (PTHR22968:SF9)
RAT|RGD=2204|UniProtKB=Q7TP05	Cfb	Complement C2; Cfb; ortholog	COMPLEMENT FACTOR B-RELATED (PTHR46393:SF1)
RAT|RGD=2240|UniProtKB=P27139	Ca2	Carbonic anhydrase 2; Ca2; ortholog	CARBONIC ANHYDRASE 2 (PTHR18952:SF120)
RAT|Ensembl=ENSRNOG00000031202|UniProtKB=A0A0G2JYE1	Trim30c	Tripartite motif-containing 30C; Trim30c; ortholog	E3 UBIQUITIN-PROTEIN LIGASE TRIM22 (PTHR24103:SF416)
RAT|RGD=1309516|UniProtKB=D4A5C0	Nectin3	Nectin cell adhesion molecule 3; Nectin3; ortholog	NECTIN-3 (PTHR23277:SF12)
RAT|RGD=9294101|UniProtKB=M0RDF8	M0RDF8	Uncharacterized protein;LOC103690086;ortholog	GUANYLATE-BINDING PROTEIN 6 (PTHR10751:SF62)	heterotrimeric G-protein(PC00117)
RAT|RGD=3266|UniProtKB=Q63418	PCDH3	Protocadherin-3;Pcdh3;ortholog	MCG141300 (PTHR24028:SF95)
RAT|RGD=621874|UniProtKB=Q8VBU2	Ndrg2	Protein NDRG2;Ndrg2;ortholog	PROTEIN NDRG2 (PTHR11034:SF17)	serine protease(PC00203)
RAT|RGD=2069|UniProtKB=P01015	Agt	Angiotensinogen;Agt;ortholog	ANGIOTENSINOGEN (PTHR11461:SF13)	serine protease inhibitor(PC00204)
RAT|RGD=621553|UniProtKB=Q9QZQ5	Nov	Protein NOV homolog;Nov;ortholog	PROTEIN NOV HOMOLOG (PTHR11348:SF8)	growth factor(PC00112)
RAT|RGD=1583256|UniProtKB=D3ZSL2	Abracl	ABRA C-terminal-like;Abracl;ortholog	COSTARS FAMILY PROTEIN ABRACL (PTHR46334:SF1)
RAT|RGD=1564024|UniProtKB=D3Z9K1	Tmem200a	RCG57409, isoform CRA_a;Tmem200a;ortholog	TRANSMEMBRANE PROTEIN 200A (PTHR31815:SF0)
RAT|RGD=1309475|UniProtKB=D3Z9I9	Stard4	StAR-related lipid transfer (START) domain containing 4 (Predicted);Stard4;ortholog	STAR-RELATED LIPID TRANSFER PROTEIN 4 (PTHR47006:SF1)
RAT|RGD=1310150|UniProtKB=F1M998	Snx25	Sorting nexin 25;Snx25;ortholog	SORTING NEXIN-25 (PTHR22775:SF29)	G-protein modulator(PC00022)
RAT|RGD=2848|UniProtKB=P08909	Htr2c	5-hydroxytryptamine receptor 2C;Htr2c;ortholog	5-HYDROXYTRYPTAMINE RECEPTOR 2C (PTHR24247:SF32)	G-protein coupled receptor(PC00021)
RAT|RGD=620247|UniProtKB=G3V9W0	Cetn2	Centrin 2;Cetn2;ortholog	CENTRIN-2 (PTHR23050:SF305)	calmodulin(PC00061)
RAT|RGD=1359337|UniProtKB=Q5PPL3	Nsdhl	Sterol-4-alpha-carboxylate 3-dehydrogenase, decarboxylating;Nsdhl;ortholog	STEROL-4-ALPHA-CARBOXYLATE 3-DEHYDROGENASE, DECARBOXYLATING (PTHR10366:SF242)	dehydratase(PC00091);epimerase/racemase(PC00096);oxidoreductase(PC00176)
RAT|RGD=620568|UniProtKB=Q63116	Kit	Mast/stem cell growth factor receptor;Kit;ortholog	MAST/STEM CELL GROWTH FACTOR RECEPTOR KIT (PTHR24416:SF46)
RAT|RGD=1564335|UniProtKB=F1LUC0	Sybu	Similar to RIKEN cDNA 5730410E15 gene (Predicted), isoform CRA_a;Sybu;ortholog	SYNTABULIN (PTHR16208:SF4)	SNARE protein(PC00034);enzyme modulator(PC00095)
RAT|RGD=62037|UniProtKB=Q63053	Arc	Activity-regulated cytoskeleton-associated protein;Arc;ortholog	ACTIVITY-REGULATED CYTOSKELETON-ASSOCIATED PROTEIN (PTHR15962:SF0)
RAT|RGD=3697|UniProtKB=P31596	Slc1a2	Excitatory amino acid transporter 2;Slc1a2;ortholog	EXCITATORY AMINO ACID TRANSPORTER 2 (PTHR11958:SF93)	cation transporter(PC00068)
RAT|RGD=735028|UniProtKB=Q80Z30	Ppm1e	Protein phosphatase 1E;Ppm1e;ortholog	PROTEIN PHOSPHATASE 1E (PTHR13832:SF535)	kinase inhibitor(PC00139);protein phosphatase(PC00195)
RAT|RGD=1308776|UniProtKB=D4A6W9	Capsl	Calcyphosine-like;Capsl;ortholog	CALCYPHOSIN-LIKE PROTEIN (PTHR34524:SF5)
RAT|RGD=708576|UniProtKB=Q62807	SYT17	Synaptotagmin-17;Syt17;ortholog	SYNAPTOTAGMIN-17 (PTHR10024:SF348)	membrane trafficking regulatory protein(PC00151)
RAT|RGD=3160|UniProtKB=P12839	Nefm	Neurofilament medium polypeptide;Nefm;ortholog	NEUROFILAMENT MEDIUM POLYPEPTIDE (PTHR45652:SF3)
RAT|RGD=2744|UniProtKB=P31422	Grm3	Metabotropic glutamate receptor 3;Grm3;ortholog	METABOTROPIC GLUTAMATE RECEPTOR 3 (PTHR24060:SF160)	G-protein coupled receptor(PC00021)
RAT|RGD=1311274|UniProtKB=Q6AYP2	Mfap3l	Microfibrillar-associated protein 3-like;Mfap3l;ortholog	MICROFIBRILLAR-ASSOCIATED PROTEIN 3-LIKE (PTHR14340:SF2)
RAT|RGD=708559|UniProtKB=Q9Z0G8	Wipf3	WAS/WASL-interacting protein family member 3;Wipf3;ortholog	WAS/WASL-INTERACTING PROTEIN FAMILY MEMBER 3 (PTHR23202:SF31)
RAT|RGD=708558|UniProtKB=Q62881	Arc	Nucleolar protein 3;Nol3;ortholog	NUCLEOLAR PROTEIN 3 (PTHR22797:SF37)
RAT|RGD=628733|UniProtKB=Q811U3	Erc1	ELKS/Rab6-interacting/CAST family member 1;Erc1;ortholog	ELKS/RAB6-INTERACTING/CAST FAMILY MEMBER 1 (PTHR18861:SF1)	G-protein modulator(PC00022);membrane traffic protein(PC00150)
RAT|RGD=621608|UniProtKB=P51774	Egr2	E3 SUMO-protein ligase EGR2;Egr2;ortholog	E3 SUMO-PROTEIN LIGASE EGR2 (PTHR23235:SF54)	DNA binding protein(PC00009);transcription cofactor(PC00217);zinc finger transcription factor(PC00244)
RAT|RGD=2073|UniProtKB=P09139	Agt	Serine--pyruvate aminotransferase, mitochondrial;Agxt;ortholog	SERINE--PYRUVATE AMINOTRANSFERASE (PTHR21152:SF7)	transaminase(PC00216)
RAT|RGD=620633|UniProtKB=Q63416	Itih3	Inter-alpha-trypsin inhibitor heavy chain H3;Itih3;ortholog	INTER-ALPHA-TRYPSIN INHIBITOR HEAVY CHAIN H3 (PTHR10338:SF115)	serine protease inhibitor(PC00204)
RAT|RGD=1593414|UniProtKB=D3ZMF7	Tmem71	Transmembrane protein 71;Tmem71;ortholog	TRANSMEMBRANE PROTEIN 71 (PTHR35255:SF1)
RAT|RGD=1590059|UniProtKB=M0R4K4	Arl16	ADP-ribosylation factor-like GTPase 16;Arl16;ortholog	ADP-RIBOSYLATION FACTOR-LIKE PROTEIN 16 (PTHR46688:SF1)
RAT|RGD=70488|UniProtKB=Q99376	Tfrc	Transferrin receptor protein 1 (Fragment);Tfrc;ortholog	TRANSFERRIN RECEPTOR PROTEIN 1 (PTHR10404:SF26)	metalloprotease(PC00153)
RAT|RGD=619866|UniProtKB=P63170	Dynll1	Dynein light chain 1, cytoplasmic;Dynll1;ortholog	DYNEIN LIGHT CHAIN-RELATED (PTHR11886:SF78)	enzyme modulator(PC00095);microtubule family cytoskeletal protein(PC00157)
RAT|RGD=620281|UniProtKB=O35532	Msmo1	Methylsterol monooxygenase 1;Msmo1;ortholog	METHYLSTEROL MONOOXYGENASE 1 (PTHR11863:SF33)	oxidase(PC00175)
RAT|RGD=3273|UniProtKB=P28841	Pcsk2	Neuroendocrine convertase 2;Pcsk2;ortholog	NEUROENDOCRINE CONVERTASE 2 (PTHR42884:SF13)	serine protease(PC00203)
RAT|RGD=1566282|UniProtKB=B2RZ84	Rnf128	Ring finger protein 128, E3 ubiquitin protein ligase;Rnf128;ortholog	E3 UBIQUITIN-PROTEIN LIGASE RNF128 (PTHR22765:SF30)
RAT|RGD=68374|UniProtKB=P10888	Cox4i1	Cytochrome c oxidase subunit 4 isoform 1, mitochondrial;Cox4i1;ortholog	CYTOCHROME C OXIDASE SUBUNIT 4 ISOFORM 1, MITOCHONDRIAL (PTHR10707:SF12)
RAT|RGD=3049|UniProtKB=P12526	Mas1	Proto-oncogene Mas;Mas1;ortholog	PROTO-ONCOGENE MAS (PTHR11334:SF30)
RAT|RGD=1305190|UniProtKB=Q52KK3	Mcart1	Solute carrier family 25 member 51;Slc25a51;ortholog	SOLUTE CARRIER FAMILY 25 MEMBER 51-RELATED (PTHR46131:SF2)
RAT|RGD=708566|UniProtKB=Q9QX27	St18	Suppression of tumorigenicity 18 protein;St18;ortholog	SUPPRESSION OF TUMORIGENICITY 18 PROTEIN (PTHR10816:SF9)	zinc finger transcription factor(PC00244)
RAT|RGD=70970|UniProtKB=P17425	Hmgcs1	Hydroxymethylglutaryl-CoA synthase, cytoplasmic;Hmgcs1;ortholog	HYDROXYMETHYLGLUTARYL-COA SYNTHASE, CYTOPLASMIC (PTHR43323:SF4)

## Sheet: miCox79_up
miCox79_up
Gene ID	Mapped IDs	Gene Name/Gene Symbol	PANTHER Family, Subfamily	PANTHER Protein Class
RAT|RGD=2507|UniProtKB=P11530	DMD	Dystrophin;Dmd;ortholog	DYSTROPHIN (PTHR11915:SF426)
RAT|RGD=1310748|UniProtKB=E5RQ38	Hdac9	Histone deacetylase;Hdac9;ortholog	HISTONE DEACETYLASE 9 (PTHR45634:SF5)
RAT|RGD=1584190|UniProtKB=Q3KR55	U2af1	RCG60540, isoform CRA_a;U2af1;ortholog	SPLICING FACTOR U2AF 35 KDA SUBUNIT-RELATED (PTHR12620:SF11)	ribonucleoprotein(PC00201)
RAT|RGD=2151|UniProtKB=O08701	Arg2	Arginase-2, mitochondrial;Arg2;ortholog	ARGINASE-2, MITOCHONDRIAL (PTHR43782:SF4)	hydrolase(PC00121)
RAT|RGD=708517|UniProtKB=Q9WU70	Stxbp5	Syntaxin-binding protein 5;Stxbp5;ortholog	SYNTAXIN-BINDING PROTEIN 5 (PTHR10241:SF22)	membrane trafficking regulatory protein(PC00151)
RAT|RGD=1303226|UniProtKB=A0A0G2K435	Dnajc7	DnaJ heat shock protein family (Hsp40) member C7;Dnajc7;ortholog	DNAJ HOMOLOG SUBFAMILY C MEMBER 7 (PTHR44200:SF1)
RAT|RGD=621666|UniProtKB=P62950	Blcap	Bladder cancer-associated protein;Blcap;ortholog	BLADDER CANCER-ASSOCIATED PROTEIN (PTHR13259:SF1)
RAT|RGD=620259|UniProtKB=Q62622	Eif4ebp1	Eukaryotic translation initiation factor 4E-binding protein 1;Eif4ebp1;ortholog	EUKARYOTIC TRANSLATION INITIATION FACTOR 4E-BINDING PROTEIN 1 (PTHR12669:SF14)	translation factor(PC00223)
RAT|RGD=68342|UniProtKB=O08812	Slc7a3	Cationic amino acid transporter 3;Slc7a3;ortholog	CATIONIC AMINO ACID TRANSPORTER 3 (PTHR43243:SF20)	amino acid transporter(PC00046)
RAT|RGD=1310219|UniProtKB=Q5XI39	Cryzl1	Crystallin zeta-like 1;Cryzl1;ortholog	QUINONE OXIDOREDUCTASE-LIKE PROTEIN 1 (PTHR44461:SF1)
RAT|RGD=1307080|UniProtKB=D3ZTF1	Slc4a1ap	Solute carrier family 4 member 1 adaptor protein;Slc4a1ap;ortholog	KANADAPTIN (PTHR23308:SF2)
RAT|RGD=1311936|UniProtKB=D3ZYQ9	Rnf20	Ring finger protein 20;Rnf20;ortholog	E3 UBIQUITIN-PROTEIN LIGASE BRE1A (PTHR23163:SF2)
RAT|RGD=1308390|UniProtKB=Q5U2V2	Serinc3	Serine incorporator 3;Serinc3;ortholog	SERINE INCORPORATOR 3 (PTHR10383:SF27)	transmembrane receptor regulatory/adaptor protein(PC00226)
RAT|RGD=620601|UniProtKB=O89039	Cxcr7	Atypical chemokine receptor 3;Ackr3;ortholog	ATYPICAL CHEMOKINE RECEPTOR 3 (PTHR10489:SF931)
RAT|RGD=620029|UniProtKB=P22829	Nr4a1	Nuclear receptor subfamily 4 group A member 1;Nr4a1;ortholog	NUCLEAR RECEPTOR SUBFAMILY 4 GROUP A MEMBER 1 (PTHR24085:SF1)	C4 zinc finger nuclear receptor(PC00169);receptor(PC00197)
RAT|RGD=1308466|UniProtKB=A0A0G2K358	Ctns	Cystinosin, lysosomal cystine transporter;Ctns;ortholog	CYSTINOSIN (PTHR13131:SF5)	amino acid transporter(PC00046)
RAT|RGD=735184|UniProtKB=Q76IQ7	Tox2	TOX high mobility group box family member 2;Tox2;ortholog	TOX HIGH MOBILITY GROUP BOX FAMILY MEMBER 2 (PTHR45781:SF5)
RAT|RGD=1559576|UniProtKB=D3ZFM3	Slc35f1	Solute carrier family 35, member F1;Slc35f1;ortholog	SOLUTE CARRIER FAMILY 35 MEMBER F1 (PTHR14233:SF10)
RAT|RGD=1306991|UniProtKB=Q5PPI4	Lamp5	Lysosome-associated membrane glycoprotein 5;Lamp5;ortholog	LYSOSOME-ASSOCIATED MEMBRANE GLYCOPROTEIN 5 (PTHR11506:SF35)	membrane trafficking regulatory protein(PC00151)
RAT|RGD=1560308|UniProtKB=F1LXT0	Exph5	Exophilin 5;Exph5;ortholog	EXOPHILIN-5 (PTHR21469:SF4)
RAT|RGD=631439|UniProtKB=Q812D1	Psip1	PC4 and SFRS1-interacting protein;Psip1;ortholog	PC4 AND SFRS1-INTERACTING PROTEIN (PTHR12550:SF42)	growth factor(PC00112);transcription cofactor(PC00217)
RAT|RGD=1305471|UniProtKB=G3V909	Atf6	Cyclic AMP-dependent transcription factor ATF-6 alpha;Atf6;ortholog	CYCLIC AMP-DEPENDENT TRANSCRIPTION FACTOR ATF-6 ALPHA (PTHR46164:SF1)
RAT|RGD=620615|UniProtKB=P56223	Pou6f1	POU domain, class 6, transcription factor 1;Pou6f1;ortholog	POU DOMAIN, CLASS 6, TRANSCRIPTION FACTOR 1 (PTHR11636:SF6)
RAT|RGD=735113|UniProtKB=Q6P6R7	Sgsm3	Small G protein signaling modulator 3;Sgsm3;ortholog	SMALL G PROTEIN SIGNALING MODULATOR 3 (PTHR22957:SF296)	G-protein modulator(PC00022);cysteine protease(PC00081)
RAT|RGD=1311972|UniProtKB=D4A349	NFE2L1	Nuclear factor, erythroid 2-like 1;Nfe2l1;ortholog	NUCLEAR FACTOR ERYTHROID 2-RELATED FACTOR 1 (PTHR24411:SF31)	hydrolase(PC00121);non-motor actin binding protein(PC00165);nucleic acid binding(PC00171);transcription factor(PC00218)
RAT|RGD=2162|UniProtKB=P49088	Asns	Asparagine synthetase [glutamine-hydrolyzing];Asns;ortholog	ASPARAGINE SYNTHETASE [GLUTAMINE-HYDROLYZING] (PTHR11772:SF23)	cysteine protease(PC00081);ligase(PC00142)
RAT|RGD=1311706|UniProtKB=B2GUW3	Hdac11	Hdac11 protein;Hdac11;ortholog	HISTONE DEACETYLASE 11 (PTHR43497:SF2)	deacetylase(PC00087);nucleic acid binding(PC00171);reductase(PC00198)
RAT|RGD=1306030|UniProtKB=D3ZS88	Atf7ip	Activating transcription factor 7-interacting protein;Atf7ip;ortholog	ACTIVATING TRANSCRIPTION FACTOR 7-INTERACTING PROTEIN 1 (PTHR23210:SF22)
RAT|RGD=1593358|UniProtKB=D3ZAI6	Nt5dc3	5'-nucleotidase domain-containing 3;Nt5dc3;ortholog	5'-NUCLEOTIDASE DOMAIN-CONTAINING PROTEIN 3 (PTHR12103:SF11)	nucleotide phosphatase(PC00173)
RAT|RGD=2705|UniProtKB=P22771	Glra2	Glycine receptor subunit alpha-2;Glra2;ortholog	GLYCINE RECEPTOR SUBUNIT ALPHA-2 (PTHR18945:SF28)	GABA receptor(PC00023);acetylcholine receptor(PC00037)
RAT|RGD=1359527|UniProtKB=Q5XHY5	Tars	Threonine--tRNA ligase, cytoplasmic;Tars;ortholog	THREONINE--TRNA LIGASE, CYTOPLASMIC (PTHR11451:SF36)	ligase(PC00142)
RAT|RGD=1584739|UniProtKB=D4A8C8	Paxbp1	PAX3 and PAX7-binding protein 1;Paxbp1;ortholog	PAX3- AND PAX7-BINDING PROTEIN 1 (PTHR12214:SF2)	nucleic acid binding(PC00171);transcription factor(PC00218)
RAT|RGD=1565033|UniProtKB=D3ZWY4	RGD1565033	RCG32817;RGD1565033;ortholog	UPF0450 PROTEIN C17ORF58 (PTHR35967:SF1)
RAT|RGD=2319415|UniProtKB=M0R8V7	Spty2d1	SPT2 chromatin protein domain-containing 1;Spty2d1;ortholog	PROTEIN SPT2 HOMOLOG (PTHR22691:SF8)	chromatin/chromatin-binding protein(PC00077)
RAT|RGD=1311890|UniProtKB=Q562A2	ZFR	Zinc finger RNA-binding protein;Zfr;ortholog	ZINC FINGER RNA-BINDING PROTEIN (PTHR45762:SF3)	mRNA processing factor(PC00147)
RAT|RGD=628886|UniProtKB=Q8R5M4	OPTN	Optineurin;Optn;ortholog	OPTINEURIN (PTHR31553:SF2)
RAT|RGD=1562317|UniProtKB=D3ZCJ3	Mfsd6	Major facilitator superfamily domain-containing 6;Mfsd6;ortholog	MAJOR FACILITATOR SUPERFAMILY DOMAIN-CONTAINING PROTEIN 6 (PTHR16172:SF2)
RAT|RGD=1308468|UniProtKB=F6PUQ7	Nmd3	NMD3 ribosome export adaptor;Nmd3;ortholog	60S RIBOSOMAL EXPORT PROTEIN NMD3 (PTHR12746:SF2)
RAT|RGD=621757|UniProtKB=E9PSM0	Casp4	Caspase;Casp4;ortholog	CASPASE-4 (PTHR10454:SF13)	cysteine protease(PC00081);protease inhibitor(PC00191)
RAT|RGD=1564799|UniProtKB=D3ZBB3	Tmem47	Similar to transmembrane 4 superfamily member 10 (Predicted);Tmem47;ortholog	TRANSMEMBRANE PROTEIN 47 (PTHR14399:SF3)
RAT|RGD=727958|UniProtKB=Q99PJ8	Zfp483	Zinc finger protein 483;Zfp483;ortholog	ZINC FINGER PROTEIN 561 (PTHR24377:SF764)
RAT|RGD=620555|UniProtKB=P03889	ND1	NADH-ubiquinone oxidoreductase chain 1;Mtnd1;ortholog	NADH-UBIQUINONE OXIDOREDUCTASE CHAIN 1 (PTHR11432:SF3)	dehydrogenase(PC00092);reductase(PC00198)
RAT|RGD=735074|UniProtKB=Q6UVM4	Kcnt2	Potassium channel subfamily T member 2;Kcnt2;ortholog	POTASSIUM CHANNEL SUBFAMILY T MEMBER 2 (PTHR10027:SF9)
RAT|RGD=1566009|UniProtKB=F1LU18	Slx4	SLX4 structure-specific endonuclease subunit;Slx4;ortholog	STRUCTURE-SPECIFIC ENDONUCLEASE SUBUNIT SLX4 (PTHR21541:SF3)
RAT|RGD=620517|UniProtKB=Q80U96	Xpo1	Exportin-1;Xpo1;ortholog	EXPORTIN-1 (PTHR11223:SF2)	receptor(PC00197)
RAT|RGD=1310213|UniProtKB=B2ZDP9	Orai2	Calcium release-activated calcium modulator 2 protein;Orai2;ortholog	PROTEIN ORAI-2 (PTHR31501:SF5)
RAT|RGD=1304626|UniProtKB=D4A4E5	Ccser2	Coiled-coil serine-rich protein 2;Ccser2;ortholog	SERINE-RICH COILED-COIL DOMAIN-CONTAINING PROTEIN 2 (PTHR22461:SF2)
RAT|RGD=1306528|UniProtKB=P83581	Hspa4l	Heat shock 70 kDa protein 4L (Fragments);Hspa4l;ortholog
RAT|RGD=708491|UniProtKB=P35332	Hpcal4	Hippocalcin-like protein 4;Hpcal4;ortholog	HIPPOCALCIN-LIKE PROTEIN 4 (PTHR23055:SF84)
RAT|RGD=1305580|UniProtKB=D3ZHX3	Diras2	DIRAS family GTPase 2;Diras2;ortholog	GTP-BINDING PROTEIN DI-RAS2 (PTHR24070:SF178)	small GTPase(PC00208)
RAT|RGD=1309149|UniProtKB=Q5I0H5	CCNL2	Cyclin-L2;Ccnl2;ortholog	CYCLIN-L2 (PTHR10026:SF45)	kinase activator(PC00138);mRNA processing factor(PC00147);transcription cofactor(PC00217)
RAT|RGD=1305839|UniProtKB=D3ZJB8	Arih2	Ariadne RBR E3 ubiquitin protein ligase 2;Arih2;ortholog	E3 UBIQUITIN-PROTEIN LIGASE ARIH2 (PTHR11685:SF210)	ubiquitin-protein ligase(PC00234)
RAT|RGD=1561893|UniProtKB=F1LZH9	Ankrd44	Ankyrin repeat domain 44;Ankrd44;ortholog	SERINE/THREONINE-PROTEIN PHOSPHATASE 6 REGULATORY ANKYRIN REPEAT SUBUNIT B (PTHR24123:SF82)
RAT|RGD=69316|UniProtKB=F1MAL5	Irs2	Insulin receptor substrate 2;Irs2;ortholog	INSULIN RECEPTOR SUBSTRATE 2 (PTHR10614:SF7)
RAT|RGD=1307068|UniProtKB=B5DFL0	Snta1	Snta1 protein;Snta1;ortholog	ALPHA-1-SYNTROPHIN (PTHR10554:SF6)
RAT|Ensembl=ENSRNOG00000045740|UniProtKB=M0R402	Tmx3	Thioredoxin-related transmembrane protein 3;Tmx3;ortholog	PROTEIN DISULFIDE-ISOMERASE TMX3 (PTHR46426:SF1)
RAT|RGD=708378|UniProtKB=Q9EQE1	Senp2	Sentrin-specific protease 2;Senp2;ortholog	SENTRIN-SPECIFIC PROTEASE 2 (PTHR12606:SF11)	protease(PC00190)
RAT|RGD=621185|UniProtKB=O35052	Cds1	Phosphatidate cytidylyltransferase 1;Cds1;ortholog	PHOSPHATIDATE CYTIDYLYLTRANSFERASE 1 (PTHR13773:SF8)
RAT|RGD=71027|UniProtKB=P42264	Grik3	Glutamate receptor ionotropic, kainate 3;Grik3;ortholog	GLUTAMATE RECEPTOR IONOTROPIC, KAINATE 3 (PTHR18966:SF174)
RAT|RGD=620816|UniProtKB=Q9JID1	Pdcd4	Programmed cell death protein 4;Pdcd4;ortholog	PROGRAMMED CELL DEATH PROTEIN 4 (PTHR12626:SF3)	translation elongation factor(PC00222)
RAT|RGD=1303275|UniProtKB=Q6ED65	Eml5	Echinoderm microtubule-associated protein-like 5;Eml5;ortholog	ECHINODERM MICROTUBULE-ASSOCIATED PROTEIN-LIKE 5 (PTHR13720:SF16)
RAT|RGD=1308211|UniProtKB=A0A0G2KAE3	KLHDC1	Kelch domain-containing 1;Klhdc1;ortholog	KELCH DOMAIN-CONTAINING PROTEIN 1 (PTHR46228:SF1)
RAT|RGD=70978|UniProtKB=Q64346	Dusp6	Dual specificity protein phosphatase 6;Dusp6;ortholog	DUAL SPECIFICITY PROTEIN PHOSPHATASE 6 (PTHR10159:SF45)
RAT|RGD=621408|UniProtKB=Q62763	Csnk1g3	Casein kinase I isoform gamma-3;Csnk1g3;ortholog	CASEIN KINASE I ISOFORM GAMMA-3 (PTHR11909:SF151)	non-receptor serine/threonine protein kinase(PC00167)
RAT|RGD=3807|UniProtKB=P06767	Tac1	Protachykinin-1;Tac1;ortholog	PROTACHYKININ-1 (PTHR11250:SF3)
RAT|RGD=620458|UniProtKB=O55145	Cx3cl1	Fractalkine;Cx3cl1;ortholog	FRACTALKINE (PTHR12015:SF92)	chemokine(PC00074)
RAT|RGD=1563235|UniProtKB=D3ZZM9	Ccsap	Centriole, cilia and spindle-associated protein;Ccsap;ortholog	CENTRIOLE, CILIA AND SPINDLE-ASSOCIATED PROTEIN (PTHR31022:SF4)
RAT|RGD=3309|UniProtKB=Q9JJH5	Pfkfb2	6-phosphofructo-2-kinase/fructose-2,6-bisphosphatase 2;Pfkfb2;ortholog	6-PHOSPHOFRUCTO-2-KINASE/FRUCTOSE-2,6-BISPHOSPHATASE 2 (PTHR10606:SF48)	carbohydrate phosphatase(PC00066)
RAT|RGD=1304653|UniProtKB=B2GV96	CCDC115	Coiled-coil domain containing 115;Ccdc115;ortholog	COILED-COIL DOMAIN-CONTAINING PROTEIN 115 (PTHR31996:SF2)
RAT|RGD=619979|UniProtKB=Q99P99	Hdac4	Histone deacetylase 4;Hdac4;ortholog	HISTONE DEACETYLASE 4 (PTHR45634:SF2)
RAT|RGD=70966|UniProtKB=Q66HG1	Dmtf1	Cyclin-D-binding Myb-like transcription factor 1;Dmtf1;ortholog	CYCLIN-D-BINDING MYB-LIKE TRANSCRIPTION FACTOR 1 (PTHR46380:SF1)
RAT|RGD=621665|UniProtKB=Q9JHX0	Rgs2	Regulator of G-protein signaling 2;Rgs2;ortholog	REGULATOR OF G-PROTEIN SIGNALING 2 (PTHR10845:SF43)	G-protein modulator(PC00022)
RAT|RGD=1560008|UniProtKB=D3ZXD0	Grem2	Gremlin;Grem2;ortholog	GREMLIN-2 (PTHR15283:SF2)
RAT|RGD=1305815|UniProtKB=B1WC18	Podxl2	Podocalyxin-like 2;Podxl2;ortholog	PODOCALYXIN-LIKE PROTEIN 2 (PTHR15594:SF1)
RAT|RGD=628866|UniProtKB=Q8CJH6	Npas4	Neuronal PAS domain-containing protein 4;Npas4;ortholog	NEURONAL PAS DOMAIN-CONTAINING PROTEIN 4 (PTHR23043:SF24)	basic helix-loop-helix transcription factor(PC00055);nucleic acid binding(PC00171)
RAT|RGD=1359200|UniProtKB=A0A0G2K0P0	Akap8l	A-kinase-anchoring protein 8-like;Akap8l;ortholog	A-KINASE ANCHOR PROTEIN 8-LIKE (PTHR12190:SF4)
RAT|RGD=735192|UniProtKB=Q6P685	Eif2s2	Eukaryotic translation initiation factor 2 subunit beta;Eif2s2;ortholog	EUKARYOTIC TRANSLATION INITIATION FACTOR 2 SUBUNIT 2 (PTHR23001:SF3)	translation initiation factor(PC00224)
RAT|RGD=1310954|UniProtKB=D4A263	Plekhb2	Pleckstrin homology domain containing, family B (Evectins) member 2 (Predicted), isoform CRA_b;Plekhb2;ortholog	PLECKSTRIN HOMOLOGY DOMAIN-CONTAINING FAMILY B MEMBER 2 (PTHR14309:SF8)
RAT|RGD=1309753|UniProtKB=A0A096MJ99	Vamp4	Vesicle-associated membrane protein 4;Vamp4;ortholog	VESICLE-ASSOCIATED MEMBRANE PROTEIN 4 (PTHR46897:SF1)
RAT|RGD=1565641|UniProtKB=D3ZXR6	RGD1565641	RGD1565641;RGD1565641;ortholog	SI:CH211-282B22.1 (PTHR35544:SF4)
RAT|RGD=620486|UniProtKB=Q62956	Erbb4	Receptor tyrosine-protein kinase erbB-4;Erbb4;ortholog	RECEPTOR TYROSINE-PROTEIN KINASE ERBB-4 (PTHR24416:SF90)
RAT|RGD=1308086|UniProtKB=D3ZP45	Polr3e	Polymerase (RNA) III (DNA directed) polypeptide E (Predicted);Polr3e;ortholog	DNA-DIRECTED RNA POLYMERASE III SUBUNIT RPC5 (PTHR12069:SF0)	DNA-directed RNA polymerase(PC00019)
RAT|RGD=2689|UniProtKB=P43219	Gipr	Gastric inhibitory polypeptide receptor;Gipr;ortholog	GASTRIC INHIBITORY POLYPEPTIDE RECEPTOR (PTHR45620:SF5)
RAT|RGD=1595452|UniProtKB=D4A986	Mbd2	Methyl-CpG-binding domain protein 2;Mbd2;ortholog	METHYL-CPG-BINDING DOMAIN PROTEIN 2 (PTHR12396:SF5)
RAT|RGD=1309614|UniProtKB=D3ZUJ5	Dtymk	Deoxythymidylate kinase;Dtymk;ortholog	THYMIDYLATE KINASE (PTHR10344:SF1)	nucleotide kinase(PC00172)
RAT|RGD=1561650|UniProtKB=Q5XI97	Aarsd1	Alanyl-tRNA editing protein Aarsd1;Aarsd1;ortholog	ALANYL-TRNA EDITING PROTEIN AARSD1 (PTHR43462:SF1)	RNA binding protein(PC00031)
RAT|RGD=621243|UniProtKB=P28572	Slc6a9	Sodium- and chloride-dependent glycine transporter 1;Slc6a9;ortholog	SODIUM- AND CHLORIDE-DEPENDENT GLYCINE TRANSPORTER 1 (PTHR11616:SF241)	cation transporter(PC00068)
RAT|RGD=3950|UniProtKB=Q04462	Vars	Valine--tRNA ligase;Vars;ortholog	VALINE--TRNA LIGASE (PTHR11946:SF109)
RAT|RGD=1304659|UniProtKB=Q5FVC2	Arhgef2	Rho guanine nucleotide exchange factor 2;Arhgef2;ortholog	RHO GUANINE NUCLEOTIDE EXCHANGE FACTOR 2 (PTHR13944:SF20)
RAT|RGD=1311360|UniProtKB=B2RYJ4	Aasdhppt	L-aminoadipate-semialdehyde dehydrogenase-phosphopantetheinyl transferase;Aasdhppt;ortholog	L-AMINOADIPATE-SEMIALDEHYDE DEHYDROGENASE-PHOSPHOPANTETHEINYL TRANSFERASE (PTHR12215:SF10)	transferase(PC00220)
RAT|RGD=1310507|UniProtKB=A0A0G2K896	RGD1310507	Similar to RIKEN cDNA 1300017J02;RGD1310507;ortholog	INHIBITOR OF CARBONIC ANHYDRASE (PTHR11485:SF20)	receptor(PC00197);serine protease(PC00203);transfer/carrier protein(PC00219)
RAT|RGD=1591925|UniProtKB=Q5U4E6	Golga4	Golgin subfamily A member 4;Golga4;ortholog	GOLGIN SUBFAMILY A MEMBER 4 (PTHR19327:SF0)	membrane trafficking regulatory protein(PC00151);transfer/carrier protein(PC00219)
RAT|RGD=1561708|UniProtKB=B1WC48	Zc4h2	Zc4h2 protein;Zc4h2;ortholog	ZINC FINGER C4H2 DOMAIN-CONTAINING PROTEIN (PTHR31058:SF2)
RAT|RGD=69269|UniProtKB=Q9WU11	Snurf	SNRPN upstream reading frame protein;Snurf;ortholog	HCG2042738, ISOFORM CRA_A-RELATED (PTHR14508:SF2)
RAT|RGD=1591129|UniProtKB=M0RAS3	Ccdc137	Coiled-coil domain-containing 137;Ccdc137;ortholog	COILED-COIL DOMAIN-CONTAINING PROTEIN 137 (PTHR21838:SF2)
RAT|RGD=631407|UniProtKB=Q80ZA5	Slc4a10	Sodium-driven chloride bicarbonate exchanger;Slc4a10;ortholog	SODIUM-DRIVEN CHLORIDE BICARBONATE EXCHANGER (PTHR11453:SF32)	cation transporter(PC00068)
RAT|RGD=3530|UniProtKB=Q08603	Rabggtb	Geranylgeranyl transferase type-2 subunit beta;Rabggtb;ortholog	GERANYLGERANYL TRANSFERASE TYPE-2 SUBUNIT BETA (PTHR11774:SF11)	acyltransferase(PC00042)
RAT|RGD=1308871|UniProtKB=B5DFC8	Eif3c	Eukaryotic translation initiation factor 3 subunit C;Eif3c;ortholog	EUKARYOTIC TRANSLATION INITIATION FACTOR 3 SUBUNIT C-RELATED (PTHR13937:SF0)	translation initiation factor(PC00224)
RAT|RGD=1588562|UniProtKB=D3ZK56	Rap2c	RAP2C, member of RAS oncogene family;Rap2c;ortholog	RAS-RELATED PROTEIN RAP-2C (PTHR24070:SF200)	small GTPase(PC00208)
RAT|RGD=728889|UniProtKB=F6QBA3	Plin2	Perilipin;Plin2;ortholog	PERILIPIN-2 (PTHR14024:SF25)	transfer/carrier protein(PC00219)
RAT|RGD=1310136|UniProtKB=Q5EXX3	Zbtb38	Zinc finger and BTB domain-containing protein 38;Zbtb38;ortholog	ZINC FINGER AND BTB DOMAIN-CONTAINING PROTEIN 38 (PTHR24388:SF71)	KRAB box transcription factor(PC00029)
RAT|Gene=Lyz2|UniProtKB=Q05820	Lyz2	Putative lysozyme C-2;Lyz2;ortholog	LYSOZYME C (PTHR11407:SF28)
RAT|RGD=1310066|UniProtKB=A0A0G2K4E8	R3hdm2	R3H domain-containing 2;R3hdm2;ortholog	R3H DOMAIN-CONTAINING PROTEIN 2 (PTHR15672:SF13)
RAT|RGD=621742|UniProtKB=Q9JJ31	Cul5	Cullin-5;Cul5;ortholog	CULLIN-5 (PTHR11932:SF76)	ubiquitin-protein ligase(PC00234)
RAT|RGD=2385|UniProtKB=P10817	COX6A2	Cytochrome c oxidase subunit 6A2, mitochondrial (Fragment);Cox6a2;ortholog	CYTOCHROME C OXIDASE SUBUNIT 6A2, MITOCHONDRIAL (PTHR11504:SF1)	oxidase(PC00175)
RAT|RGD=1304740|UniProtKB=D4AAV9	Tspan9	Tetraspanin;Tspan9;ortholog	TETRASPANIN-9 (PTHR19282:SF41)
RAT|RGD=70882|UniProtKB=Q62722	Nab1	NGFI-A-binding protein 1;Nab1;ortholog	NGFI-A-BINDING PROTEIN 1 (PTHR12623:SF9)
RAT|RGD=1596566|UniProtKB=A0A0G2K6F9	Cstf2	Cleavage stimulation factor subunit 2;Cstf2;ortholog	CLEAVAGE STIMULATION FACTOR SUBUNIT 2 (PTHR45735:SF6)	mRNA splicing factor(PC00148)
RAT|RGD=68327|UniProtKB=P54256	Hap1	Huntingtin-associated protein 1;Hap1;ortholog	HUNTINGTIN-ASSOCIATED PROTEIN 1 (PTHR15751:SF14)	membrane traffic protein(PC00150)
RAT|RGD=1309957|UniProtKB=D3ZNH2	Utp18	UTP18 small subunit processome component;Utp18;ortholog	U3 SMALL NUCLEOLAR RNA-ASSOCIATED PROTEIN 18 HOMOLOG (PTHR18359:SF0)
RAT|RGD=1359525|UniProtKB=Q6P3E0	Thyn1	Thymocyte nuclear protein 1;Thyn1;ortholog	THYMOCYTE NUCLEAR PROTEIN 1 (PTHR14087:SF7)
RAT|RGD=1310856|UniProtKB=D3ZDC7	Zfyve9	Zinc finger FYVE-type-containing 9;Zfyve9;ortholog	ZINC FINGER FYVE DOMAIN-CONTAINING PROTEIN 9 (PTHR46319:SF2)
RAT|Ensembl=ENSRNOG00000053706|UniProtKB=A0A0G2K313	Lonrf1	LON peptidase N-terminal domain and ring finger 1;Lonrf1;ortholog	LON PEPTIDASE N-TERMINAL DOMAIN AND RING FINGER PROTEIN 1 (PTHR23327:SF4)	ubiquitin-protein ligase(PC00234)
RAT|RGD=1310862|UniProtKB=D4A811	Crebrf	CREB3 regulatory factor;Crebrf;ortholog	CREB3 REGULATORY FACTOR (PTHR21552:SF2)
RAT|RGD=1310261|UniProtKB=D3ZN93	Nhlh1	Nescient helix loop helix 1;Nhlh1;ortholog	HELIX-LOOP-HELIX PROTEIN 1 (PTHR13864:SF20)	basic helix-loop-helix transcription factor(PC00055);nucleic acid binding(PC00171)
RAT|RGD=620556|UniProtKB=P11662	MT-ND2	NADH-ubiquinone oxidoreductase chain 2;Mtnd2;ortholog	NADH-UBIQUINONE OXIDOREDUCTASE CHAIN 2 (PTHR46552:SF1)
RAT|RGD=1565985|UniProtKB=B2RYJ6	Ttc9	Tetratricopeptide repeat domain 9;Ttc9;ortholog	TETRATRICOPEPTIDE REPEAT PROTEIN 9A (PTHR43811:SF2)	calcium-binding protein(PC00060);chaperone(PC00072);isomerase(PC00135)
RAT|RGD=1305929|UniProtKB=G3V8Z6	Krit1	KRIT1, ankyrin repeat-containing;Krit1;ortholog	KREV INTERACTION TRAPPED PROTEIN 1 (PTHR13283:SF11)
RAT|RGD=1311242|UniProtKB=A0A0G2JTZ7	Slc35f2	Solute carrier family 35, member F2;Slc35f2;ortholog	SOLUTE CARRIER FAMILY 35 MEMBER F2 (PTHR14233:SF12)
RAT|RGD=1310998|UniProtKB=A0A0G2K6D5	Pitrm1	Pitrilysin metallopeptidase 1;Pitrm1;ortholog	PRESEQUENCE PROTEASE, MITOCHONDRIAL (PTHR43016:SF3)	metalloprotease(PC00153)
RAT|RGD=1311170|UniProtKB=Q5FVH4	Aktip	AKT-interacting protein;Aktip;ortholog
RAT|RGD=1595847|UniProtKB=F1M6Z0	Trim66	Tripartite motif-containing 66;Trim66;ortholog	TRIPARTITE MOTIF-CONTAINING PROTEIN 66 (PTHR45915:SF7)
RAT|RGD=1562958|UniProtKB=Q4KMA2	Rad23b	UV excision repair protein RAD23 homolog B;Rad23b;ortholog	UV EXCISION REPAIR PROTEIN RAD23 HOMOLOG B (PTHR10621:SF13)	damaged DNA-binding protein(PC00086)
RAT|RGD=620529|UniProtKB=Q9R0U1	Ip6k2	Inositol hexakisphosphate kinase 2;Ip6k2;ortholog	INOSITOL HEXAKISPHOSPHATE KINASE 2 (PTHR12400:SF47)	kinase(PC00137)
RAT|RGD=1562438|UniProtKB=F1LZU7	Apbb2	Amyloid beta precursor protein-binding family B member 2;Apbb2;ortholog	AMYLOID BETA A4 PRECURSOR PROTEIN-BINDING FAMILY B MEMBER 2 (PTHR14058:SF11)
RAT|RGD=1359593|UniProtKB=Q66H89	Ccdc41	Centrosomal protein of 83 kDa;Cep83;ortholog	CENTROSOMAL PROTEIN OF 83 KDA (PTHR23170:SF2)
RAT|RGD=1307096|UniProtKB=B0BN73	Nat9	N-acetyltransferase 9;Nat9;ortholog	N-ACETYLTRANSFERASE 9 (PTHR13256:SF16)
RAT|RGD=1309590|UniProtKB=D4AC56	Etv5	Ets variant 5;Etv5;ortholog	ETS TRANSLOCATION VARIANT 5 (PTHR11849:SF160)	nucleic acid binding(PC00171);signaling molecule(PC00207);winged helix/forkhead transcription factor(PC00246)
RAT|RGD=620218|UniProtKB=P15337	Creb1	Cyclic AMP-responsive element-binding protein 1;Creb1;ortholog	CYCLIC AMP-RESPONSIVE ELEMENT-BINDING PROTEIN 1 (PTHR45879:SF1)
RAT|RGD=1309306|UniProtKB=Q5XIN1	Mdm4	Protein Mdm4;Mdm4;ortholog	PROTEIN MDM4 (PTHR13844:SF20)	chromatin/chromatin-binding protein(PC00077)
RAT|RGD=1309675|UniProtKB=A0A0G2K058	Slc16a14	Solute carrier family 16 (Monocarboxylic acid transporters), member 14 (Predicted), isoform CRA_a;Slc16a14;ortholog	MONOCARBOXYLATE TRANSPORTER 14 (PTHR11360:SF239)	transporter(PC00227)
RAT|RGD=620821|UniProtKB=P70541	Eif2b3	Translation initiation factor eIF-2B subunit gamma;Eif2b3;ortholog	TRANSLATION INITIATION FACTOR EIF-2B SUBUNIT GAMMA (PTHR45989:SF1)
RAT|RGD=1305557|UniProtKB=Q5HZE8	Tmem59l	Transmembrane protein 59-like;Tmem59l;ortholog	TRANSMEMBRANE PROTEIN 59-LIKE (PTHR28652:SF1)
RAT|RGD=2952|UniProtKB=P15385	Kcna4	Potassium voltage-gated channel subfamily A member 4;Kcna4;ortholog	POTASSIUM VOLTAGE-GATED CHANNEL SUBFAMILY A MEMBER 4 (PTHR11537:SF45)
RAT|RGD=3709|UniProtKB=Q64319	Slc3a1	Neutral and basic amino acid transport protein rBAT;Slc3a1;ortholog	NEUTRAL AND BASIC AMINO ACID TRANSPORT PROTEIN RBAT (PTHR10357:SF179)	amylase(PC00048)
RAT|RGD=1311313|UniProtKB=D4A1Y5	Mthfd2	Methylenetetrahydrofolate dehydrogenase (NADP+-dependent) 2, methenyltetrahydrofolate cyclohydrolase;Mthfd2;ortholog	BIFUNCTIONAL METHYLENETETRAHYDROFOLATE DEHYDROGENASE/CYCLOHYDROLASE, MITOCHONDRIAL (PTHR10025:SF39)	dehydrogenase(PC00092);hydrolase(PC00121)
RAT|RGD=1566154|UniProtKB=Q4QQU5	Yipf6	Protein YIPF6;Yipf6;ortholog	PROTEIN YIPF6 (PTHR21236:SF1)
RAT|RGD=1309948|UniProtKB=Q5U4F4	Tmem135	Transmembrane protein 135;Tmem135;ortholog	TRANSMEMBRANE PROTEIN 135 (PTHR12459:SF3)
RAT|RGD=1306311|UniProtKB=D3ZQN7	Lamb1	Laminin subunit beta 1;Lamb1;ortholog	LAMININ SUBUNIT BETA-1 (PTHR10574:SF233)	extracellular matrix linker protein(PC00101);protease inhibitor(PC00191);receptor(PC00197)
RAT|RGD=1560432|UniProtKB=F1M570	Glt8d2	Glycosyltransferase 8 domain-containing 2;Glt8d2;ortholog	GLYCOSYLTRANSFERASE 8 DOMAIN-CONTAINING PROTEIN 2 (PTHR13778:SF2)
RAT|RGD=1310533|UniProtKB=Q56AP7	Crbn	Protein cereblon;Crbn;ortholog	PROTEIN CEREBLON (PTHR14255:SF12)	hydrolase(PC00121)
RAT|RGD=1359310|UniProtKB=Q6AY69	ATG101	Autophagy-related protein 101;Atg101;ortholog	AUTOPHAGY-RELATED PROTEIN 101 (PTHR13292:SF0)
RAT|RGD=3192|UniProtKB=P13084	Npm1	Nucleophosmin;Npm1;ortholog	NUCLEOPHOSMIN (PTHR22747:SF28)	chaperone(PC00072)
RAT|RGD=1564777|UniProtKB=Q568Y3	Rnf185	E3 ubiquitin-protein ligase RNF185;Rnf185;ortholog	E3 UBIQUITIN-PROTEIN LIGASE RNF185 (PTHR12313:SF13)	ubiquitin-protein ligase(PC00234)
RAT|RGD=1309665|UniProtKB=Q4V7E3	Zbed3	Zinc finger, BED domain containing 3, isoform CRA_a;Zbed3;ortholog	ZINC FINGER BED DOMAIN-CONTAINING PROTEIN 3 (PTHR35827:SF2)
RAT|RGD=3963|UniProtKB=P98166	Vldlr	Very low-density lipoprotein receptor;Vldlr;ortholog	VERY LOW-DENSITY LIPOPROTEIN RECEPTOR (PTHR24270:SF16)
RAT|RGD=2320494|UniProtKB=D3ZZR5	Snrpa1	Small nuclear ribonucleoprotein polypeptide A';Snrpa1;ortholog	U2 SMALL NUCLEAR RIBONUCLEOPROTEIN A' (PTHR10552:SF6)	mRNA splicing factor(PC00148)
RAT|RGD=1561849|UniProtKB=D3ZVT4	RGD1561849	Similar to RIKEN cDNA 3110035E14;RGD1561849;ortholog	SUBFAMILY NOT NAMED (PTHR31520:SF1)
RAT|RGD=1560358|UniProtKB=D4A2P1	Ccar1	Cell division cycle and apoptosis regulator 1;Ccar1;ortholog	CELL DIVISION CYCLE AND APOPTOSIS REGULATOR PROTEIN 1 (PTHR14304:SF14)	calmodulin(PC00061)
RAT|RGD=1311970|UniProtKB=A0A0G2K782	Zc2hc1a	Zinc finger, C2HC-type-containing 1A;Zc2hc1a;ortholog	ZINC FINGER C2HC DOMAIN-CONTAINING PROTEIN 1A (PTHR13555:SF25)
RAT|RGD=1309807|UniProtKB=D3ZA02	Fam13a	Family with sequence similarity 13, member A;Fam13a;ortholog	PROTEIN FAM13A (PTHR15904:SF18)
RAT|RGD=1565847|UniProtKB=F1LMA0	Zfp26	Zinc finger protein 26;Zfp26;ortholog	ZINC FINGER PROTEIN 26 (PTHR24376:SF132)	KRAB box transcription factor(PC00029)
RAT|RGD=1307480|UniProtKB=D4A106	Wdr3	WD repeat domain 3;Wdr3;ortholog	WD REPEAT-CONTAINING PROTEIN 3 (PTHR19853:SF0)
RAT|RGD=1565840|UniProtKB=D3ZAZ0	Eif3m	Eukaryotic translation initiation factor 3 subunit M;Eif3m;ortholog	EUKARYOTIC TRANSLATION INITIATION FACTOR 3 SUBUNIT M (PTHR15350:SF2)
RAT|RGD=1309822|UniProtKB=M0RE03	Cox11	COX11 cytochrome c oxidase copper chaperone;Cox11;ortholog	CYTOCHROME C OXIDASE ASSEMBLY PROTEIN COX11, MITOCHONDRIAL (PTHR21320:SF3)
RAT|RGD=628813|UniProtKB=Q6P799	Sars	Serine--tRNA ligase, cytoplasmic;Sars;ortholog	SERINE--TRNA LIGASE, CYTOPLASMIC (PTHR11778:SF7)	RNA binding protein(PC00031);aminoacyl-tRNA synthetase(PC00047)
RAT|RGD=70907|UniProtKB=Q9Z1P2	Actn1	Alpha-actinin-1;Actn1;ortholog	ALPHA-ACTININ-1 (PTHR11915:SF434)
RAT|RGD=621526|UniProtKB=Q6IN02	Ppp1r15a	Protein phosphatase 1 regulatory subunit 15A;Ppp1r15a;ortholog	PROTEIN PHOSPHATASE 1 REGULATORY SUBUNIT 15A (PTHR16489:SF14)
RAT|RGD=1305004|UniProtKB=D3ZTQ1	SFSWAP	Splicing factor, suppressor of white-apricot homolog;Sfswap;ortholog	SPLICING FACTOR, SUPPRESSOR OF WHITE-APRICOT HOMOLOG (PTHR13161:SF15)	mRNA splicing factor(PC00148)
RAT|RGD=61999|UniProtKB=Q9JMD2	Sfmbt1	Scm-like with four MBT domains protein 1;Sfmbt1;ortholog	SCM-LIKE WITH FOUR MBT DOMAINS PROTEIN 1 (PTHR12247:SF77)	chromatin/chromatin-binding protein(PC00077);transcription factor(PC00218)
RAT|RGD=1310421|UniProtKB=P0C279	Cpeb1	Cytoplasmic polyadenylation element-binding protein 1;Cpeb1;ortholog	CYTOPLASMIC POLYADENYLATION ELEMENT-BINDING PROTEIN 1 (PTHR12566:SF9)	mRNA polyadenylation factor(PC00146)
RAT|RGD=1308202|UniProtKB=D3ZLV5	Akna	AT-hook transcription factor;Akna;ortholog	AT-HOOK-CONTAINING TRANSCRIPTION FACTOR (PTHR21510:SF15)
RAT|RGD=1586096|UniProtKB=D4A629	Pcmtd1	Protein-L-isoaspartate (D-aspartate) O-methyltransferase domain-containing 1;Pcmtd1;ortholog	PROTEIN-L-ISOASPARTATE O-METHYLTRANSFERASE DOMAIN-CONTAINING PROTEIN 1 (PTHR11579:SF4)	methyltransferase(PC00155)
RAT|RGD=621654|UniProtKB=Q9EQZ1	Tsc22d3	TSC22 domain family protein 3;Tsc22d3;ortholog	TSC22 DOMAIN FAMILY PROTEIN 3 (PTHR12348:SF16)
RAT|RGD=1307542|UniProtKB=G3V9R0	Luc7l	LUC7-like;Luc7l;ortholog	RNA-BINDING PROTEIN LUC7-LIKE 1-RELATED (PTHR12375:SF31)
RAT|RGD=1308733|UniProtKB=Q9EPJ3	Mrps26	28S ribosomal protein S26, mitochondrial;Mrps26;ortholog	28S RIBOSOMAL PROTEIN S26, MITOCHONDRIAL (PTHR21035:SF2)
RAT|RGD=1584324|UniProtKB=M0RC73	Naa16	N(alpha)-acetyltransferase 16, NatA auxiliary subunit;Naa16;ortholog	N-ALPHA-ACETYLTRANSFERASE 16, NATA AUXILIARY SUBUNIT (PTHR22767:SF5)	acetyltransferase(PC00038)
RAT|RGD=1307856|UniProtKB=Q5I0G4	Gars	Glycine--tRNA ligase (Fragment);Gars;ortholog	GLYCINE--TRNA LIGASE (PTHR10745:SF0)	aminoacyl-tRNA synthetase(PC00047)
RAT|RGD=1311595|UniProtKB=F1LRC7	RGD1311595	Similar to KIAA2026 protein;RGD1311595;ortholog	RIKEN CDNA 9930021J03 GENE (PTHR31095:SF3)
RAT|RGD=1304738|UniProtKB=F1M8V2	Ube4b	Ubiquitination factor E4B;Ube4b;ortholog	UBIQUITIN CONJUGATION FACTOR E4 B (PTHR13931:SF14)	enzyme modulator(PC00095)
RAT|RGD=1306378|UniProtKB=A0A0G2K5I7	Kdm4a	Lysine demethylase 4A;Kdm4a;ortholog	LYSINE-SPECIFIC DEMETHYLASE 4A (PTHR10694:SF32)	zinc finger transcription factor(PC00244)
RAT|RGD=621586|UniProtKB=O08957	Nrn1	Neuritin;Nrn1;ortholog	NEURITIN (PTHR15902:SF1)
RAT|RGD=1312030|UniProtKB=A0A0G2K112	Cnih1	Cornichon family AMPA receptor auxiliary protein 1;Cnih1;ortholog	PROTEIN CORNICHON HOMOLOG 1 (PTHR12290:SF10)	membrane traffic protein(PC00150);membrane-bound signaling molecule(PC00152)
RAT|RGD=1308702|UniProtKB=D4A5S9	Prpf39	Pre-mRNA-processing factor 39;Prpf39;ortholog	PRE-MRNA-PROCESSING FACTOR 39 (PTHR17204:SF5)	mRNA splicing factor(PC00148)
RAT|RGD=1305550|UniProtKB=E9PSY8	Eps15	Epidermal growth factor receptor pathway substrate 15;Eps15;ortholog	EPIDERMAL GROWTH FACTOR RECEPTOR SUBSTRATE 15 (PTHR11216:SF54)	G-protein modulator(PC00022);calcium-binding protein(PC00060);membrane traffic protein(PC00150)
RAT|RGD=62391|UniProtKB=Q62857	DDIT3	DNA damage-inducible transcript 3 protein;Ddit3;ortholog	DNA DAMAGE-INDUCIBLE TRANSCRIPT 3 PROTEIN (PTHR16833:SF0)
RAT|RGD=1307103|UniProtKB=A1A5S1	Prpf6	Pre-mRNA-processing factor 6;Prpf6;ortholog	PRE-MRNA-PROCESSING FACTOR 6 (PTHR11246:SF1)	mRNA splicing factor(PC00148)
RAT|RGD=1559716|UniProtKB=A0A0G2K2H4	Ern1	Endoplasmic reticulum to nucleus-signaling 1;Ern1;ortholog	SERINE/THREONINE-PROTEIN KINASE/ENDORIBONUCLEASE IRE1 (PTHR13954:SF17)	protein kinase(PC00193)
RAT|RGD=1304609|UniProtKB=B2RYQ1	Actr6	ARP6 actin-related protein 6 homolog;Actr6;ortholog	ACTIN-RELATED PROTEIN 6 (PTHR11937:SF47)	actin and actin related protein(PC00039)
RAT|RGD=620818|UniProtKB=Q9ESS9	Herpud1	Homocysteine-inducible ER protein with ubiquitin-like domain 1;Herpud1;ortholog	HOMOCYSTEINE-RESPONSIVE ENDOPLASMIC RETICULUM-RESIDENT UBIQUITIN-LIKE DOMAIN MEMBER 1 PROTEIN (PTHR12943:SF7)
RAT|RGD=1305291|UniProtKB=B5DF05	Rasip1	Ras interacting protein 1;Rasip1;ortholog	RAS-INTERACTING PROTEIN 1 (PTHR16027:SF4)
RAT|RGD=1584883|UniProtKB=A0A0G2K4R1	Ppp1r12c	Protein phosphatase 1, regulatory subunit 12C;Ppp1r12c;ortholog	PROTEIN PHOSPHATASE 1 REGULATORY SUBUNIT 12C (PTHR24179:SF27)
RAT|RGD=1586322|UniProtKB=B0K009	Nrsn2	Neurensin 2;Nrsn2;ortholog	NEURENSIN-2 (PTHR14796:SF5)
RAT|RGD=1305218|UniProtKB=D3ZVK1	Mcm8	DNA helicase MCM8;Mcm8;ortholog	DNA HELICASE MCM8 (PTHR11630:SF47)	DNA helicase(PC00011);hydrolase(PC00121)
RAT|RGD=1308832|UniProtKB=F1LNL2	Smarca5	SWI/SNF related, matrix associated, actin dependent regulator of chromatin, subfamily a, member 5 (Predicted), isoform CRA_a;Smarca5;ortholog	SWI/SNF-RELATED MATRIX-ASSOCIATED ACTIN-DEPENDENT REGULATOR OF CHROMATIN SUBFAMILY A MEMBER 5 (PTHR10799:SF887)	DNA helicase(PC00011)
RAT|RGD=1307147|UniProtKB=Q498T4	Mrpl2	39S ribosomal protein L2, mitochondrial;Mrpl2;ortholog	39S RIBOSOMAL PROTEIN L2, MITOCHONDRIAL (PTHR13691:SF37)	ribosomal protein(PC00202)
RAT|RGD=1305781|UniProtKB=F1LN81	Atmin	ATM interactor;Atmin;ortholog	ATM INTERACTOR (PTHR46664:SF1)
RAT|RGD=1308470|UniProtKB=Q5PPI3	Gskip	GSK3-beta interaction protein;Gskip;ortholog	GSK3-BETA INTERACTION PROTEIN (PTHR12490:SF4)
RAT|RGD=1359460|UniProtKB=A0A0G2K602	Noa1	MMR_HSR1 domain containing protein RGD1359460, isoform CRA_a;Noa1;ortholog	NITRIC OXIDE-ASSOCIATED PROTEIN 1 (PTHR46406:SF1)
RAT|RGD=1311773|UniProtKB=D4A1F2	Mical2	[F-actin]-methionine sulfoxide oxidase MICAL2;Mical2;ortholog	[F-ACTIN]-METHIONINE SULFOXIDE OXIDASE MICAL2 (PTHR23167:SF39)
RAT|RGD=621464|UniProtKB=P0C0S7	H2afz	Histone H2A.Z;H2afz;ortholog	HISTONE H2A.Z (PTHR23430:SF47)
RAT|RGD=1596463|UniProtKB=F1M4M5	Gpatch8	G patch domain-containing 8;Gpatch8;ortholog	G PATCH DOMAIN-CONTAINING PROTEIN 8 (PTHR17614:SF11)
RAT|RGD=1359718|UniProtKB=Q5U2Y0	Wdr45	WD repeat domain phosphoinositide-interacting protein 4;Wdr45;ortholog	WD REPEAT DOMAIN PHOSPHOINOSITIDE-INTERACTING PROTEIN 4 (PTHR11227:SF44)
RAT|RGD=1590890|UniProtKB=M0R7A6	Itsn2	Intersectin 2;Itsn2;ortholog	INTERSECTIN-2 (PTHR11216:SF29)	G-protein modulator(PC00022);calcium-binding protein(PC00060);membrane traffic protein(PC00150)
RAT|RGD=2330|UniProtKB=P26801	Cebpg	CCAAT/enhancer-binding protein gamma;Cebpg;ortholog	CCAAT/ENHANCER-BINDING PROTEIN GAMMA (PTHR23334:SF20)	basic leucine zipper transcription factor(PC00056)
RAT|RGD=631434|UniProtKB=Q80ZG6	Bbc3	Bcl-2-binding component 3;Bbc3;ortholog	BCL-2-BINDING COMPONENT 3 (PTHR28639:SF1)
RAT|RGD=1305630|UniProtKB=D4ACH5	Elovl4	Elongation of very long chain fatty acids protein 4;Elovl4;ortholog	ELONGATION OF VERY LONG CHAIN FATTY ACIDS PROTEIN 4 (PTHR11157:SF12)	acyltransferase(PC00042)
RAT|RGD=1359301|UniProtKB=Q5XIA8	Ghitm	Growth hormone-inducible transmembrane protein;Ghitm;ortholog	GROWTH HORMONE-INDUCIBLE TRANSMEMBRANE PROTEIN (PTHR23291:SF32)
RAT|RGD=1307967|UniProtKB=Q6AYN4	Phyhipl	Phytanoyl-CoA hydroxylase-interacting protein-like;Phyhipl;ortholog	PHYTANOYL-COA HYDROXYLASE-INTERACTING PROTEIN-LIKE (PTHR15698:SF8)
RAT|RGD=620673|UniProtKB=Q9JKU6	Strbp	Spermatid perinuclear RNA-binding protein;Strbp;ortholog	SPERMATID PERINUCLEAR RNA-BINDING PROTEIN (PTHR45762:SF1)	mRNA processing factor(PC00147)
RAT|RGD=727960|UniProtKB=Q7TSE9	HAX1	HCLS1-associated protein X-1;Hax1;ortholog	HCLS1-ASSOCIATED PROTEIN X-1 (PTHR14938:SF2)
RAT|RGD=1562646|UniProtKB=D3ZD72	Ncapg	Non-SMC condensin I complex, subunit G;Ncapg;ortholog	CONDENSIN COMPLEX SUBUNIT 3 (PTHR14418:SF5)
RAT|RGD=1306941|UniProtKB=G3V7A7	RGD1306941	Similar to CG31122-PA;RGD1306941;ortholog	UPF0565 PROTEIN C2ORF69 (PTHR31296:SF1)
RAT|RGD=1563497|UniProtKB=D3ZN16	Sergef	Secretion-regulating guanine nucleotide exchange factor;Sergef;ortholog	SECRETION-REGULATING GUANINE NUCLEOTIDE EXCHANGE FACTOR (PTHR45622:SF1)
RAT|RGD=1563595|UniProtKB=B2GUY0	Man1b1	Endoplasmic reticulum mannosyl-oligosaccharide 1,2-alpha-mannosidase;Man1b1;ortholog	ENDOPLASMIC RETICULUM MANNOSYL-OLIGOSACCHARIDE 1,2-ALPHA-MANNOSIDASE (PTHR11742:SF55)	chaperone(PC00072)
RAT|RGD=735212|UniProtKB=Q6P9Z8	Orc4	Origin recognition complex subunit 4;Orc4;ortholog	ORIGIN RECOGNITION COMPLEX SUBUNIT 4 (PTHR12087:SF0)	replication origin binding protein(PC00199)
RAT|RGD=1562813|UniProtKB=P63182	Cbln1	Cerebellin-1;Cbln1;ortholog	CEREBELLIN-1 (PTHR22923:SF5)
RAT|RGD=1584155|UniProtKB=G3V865	Slc25a28	RCG57761;Slc25a28;ortholog	MITOFERRIN-2 (PTHR45758:SF1)
RAT|RGD=1585818|UniProtKB=D3ZJ91	Ddhd2	DDHD domain containing 2;Ddhd2;ortholog	PHOSPHOLIPASE DDHD2 (PTHR23509:SF7)	membrane traffic protein(PC00150);phospholipase(PC00186)
RAT|RGD=1305028|UniProtKB=F1LZH3	Ezh1	Enhancer of zeste 1 polycomb repressive complex 2 subunit;Ezh1;ortholog	HISTONE-LYSINE N-METHYLTRANSFERASE EZH1 (PTHR45747:SF1)
RAT|RGD=1308689|UniProtKB=F1LTZ5	Enpp4	Ectonucleotide pyrophosphatase/phosphodiesterase 4;Enpp4;ortholog	BIS(5'-ADENOSYL)-TRIPHOSPHATASE ENPP4 (PTHR10151:SF79)	nucleotide phosphatase(PC00173);pyrophosphatase(PC00196)
RAT|RGD=620804|UniProtKB=P38656	Ssb	Lupus La protein homolog;Ssb;ortholog	LUPUS LA PROTEIN (PTHR22792:SF100)	ribonucleoprotein(PC00201)
RAT|RGD=621255|UniProtKB=Q9QZ81	Ago2	Protein argonaute-2;Ago2;ortholog	PROTEIN ARGONAUTE-2 (PTHR22891:SF59)
RAT|RGD=1591977|UniProtKB=Q5GFD9	Impact	Protein IMPACT;Impact;ortholog	PROTEIN IMPACT (PTHR16301:SF2)
RAT|RGD=1305021|UniProtKB=F1M8A4	Ppfia2	PTPRF-interacting protein alpha 2;Ppfia2;ortholog	LIPRIN-ALPHA-2 (PTHR12587:SF6)
RAT|RGD=628611|UniProtKB=Q8CH84	Elavl2	ELAV-like protein 2;Elavl2;ortholog	ELAV-LIKE PROTEIN 2 (PTHR10352:SF12)
RAT|RGD=1311051|UniProtKB=D4AEG3	Ppil4	Peptidylprolyl isomerase-like 4;Ppil4;ortholog	PEPTIDYL-PROLYL CIS-TRANS ISOMERASE-LIKE 4 (PTHR45843:SF1)
RAT|RGD=1563130|UniProtKB=D3ZSG2	Trank1	Tetratricopeptide repeat and ankyrin repeat-containing 1;Trank1;ortholog	TPR AND ANKYRIN REPEAT-CONTAINING PROTEIN 1 (PTHR21529:SF4)
RAT|RGD=1306044|UniProtKB=D3ZDI9	Usp13	Ubiquitinyl hydrolase 1;Usp13;ortholog	UBIQUITIN CARBOXYL-TERMINAL HYDROLASE 13 (PTHR24006:SF682)	cysteine protease(PC00081)
RAT|RGD=1307142|UniProtKB=A0A0G2QC04	Pls1	Plastin 1;Pls1;ortholog	PLASTIN-1 (PTHR19961:SF27)	non-motor actin binding protein(PC00165)
RAT|RGD=1311463|UniProtKB=Q5FVK8	Arl14ep	ARL14 effector protein;Arl14ep;ortholog	ARL14 EFFECTOR PROTEIN (PTHR46536:SF1)
RAT|RGD=3858|UniProtKB=P18113	Thrb	Thyroid hormone receptor beta;Thrb;ortholog	THYROID HORMONE RECEPTOR BETA (PTHR24082:SF210)	C4 zinc finger nuclear receptor(PC00169);nucleic acid binding(PC00171);receptor(PC00197)
RAT|RGD=1310813|UniProtKB=D3ZY42	Tchp	Trichoplein, keratin filament-binding;Tchp;ortholog	TRICHOPLEIN KERATIN FILAMENT-BINDING PROTEIN (PTHR31183:SF2)
RAT|RGD=1561038|UniProtKB=F1M4Q8	Hecw1	HECT, C2 and WW domain-containing E3 ubiquitin protein ligase 1;Hecw1;ortholog	E3 UBIQUITIN-PROTEIN LIGASE HECW1 (PTHR11254:SF79)	ubiquitin-protein ligase(PC00234)
RAT|RGD=69223|UniProtKB=Q9ES21	Sacm1l	Phosphatidylinositide phosphatase SAC1;Sacm1l;ortholog	PHOSPHATIDYLINOSITIDE PHOSPHATASE SAC1 (PTHR45662:SF2)
RAT|RGD=61818|UniProtKB=P35563	Htr3a	5-hydroxytryptamine receptor 3A;Htr3a;ortholog	5-HYDROXYTRYPTAMINE RECEPTOR 3A (PTHR18945:SF52)	GABA receptor(PC00023);acetylcholine receptor(PC00037)
RAT|RGD=1310631|UniProtKB=A0A0G2K9U6	Atg16l1	Autophagy-related 16-like 1;Atg16l1;ortholog	AUTOPHAGY-RELATED PROTEIN 16-1 (PTHR19878:SF6)
RAT|RGD=70074|UniProtKB=O70277	Trim3	Tripartite motif-containing protein 3;Trim3;ortholog	TRIPARTITE MOTIF-CONTAINING PROTEIN 3 (PTHR24104:SF21)	ubiquitin-protein ligase(PC00234)
RAT|RGD=1311677|UniProtKB=D3ZHD7	Rfx5	Regulatory factor X, 5 (Influences HLA class II expression) (Predicted);Rfx5;ortholog	DNA-BINDING PROTEIN RFX5 (PTHR12619:SF18)	nuclease(PC00170);transcription cofactor(PC00217);winged helix/forkhead transcription factor(PC00246)
RAT|RGD=735066|UniProtKB=Q7TPB7	Mal2	MAL2A;Mal2;ortholog	PROTEIN MAL2 (PTHR22776:SF42)	membrane traffic protein(PC00150)
RAT|RGD=1306367|UniProtKB=D4ABV1	Gtpbp2	GTP binding protein 2, isoform CRA_a;Gtpbp2;ortholog	GTP-BINDING PROTEIN 2 (PTHR43721:SF3)	G-protein(PC00020);hydrolase(PC00121);translation elongation factor(PC00222);translation initiation factor(PC00224)
RAT|RGD=3562|UniProtKB=P49806	Rgs10	Regulator of G-protein signaling 10;Rgs10;ortholog	REGULATOR OF G-PROTEIN SIGNALING 10-RELATED (PTHR45945:SF2)
RAT|RGD=1311433|UniProtKB=D3Z9R2	Mettl22	Methyltransferase-like 22;Mettl22;ortholog	METHYLTRANSFERASE-LIKE PROTEIN 22 (PTHR23108:SF0)	methyltransferase(PC00155)
RAT|RGD=1564643|UniProtKB=Q3MKQ2	Bex1	Protein BEX1;Bex1;ortholog	PROTEIN BEX1 (PTHR19430:SF4)
RAT|RGD=1310087|UniProtKB=D3ZI33	Fktn	Fukutin;Fktn;ortholog	FUKUTIN (PTHR15407:SF28)
RAT|RGD=1304991|UniProtKB=Q68FX7	Thoc5	THO complex subunit 5 homolog;Thoc5;ortholog	THO COMPLEX SUBUNIT 5 HOMOLOG (PTHR13375:SF3)
RAT|RGD=1310077|UniProtKB=D3ZEF9	B3gnt2	Hexosyltransferase;B3gnt2;ortholog	N-ACETYLLACTOSAMINIDE BETA-1,3-N-ACETYLGLUCOSAMINYLTRANSFERASE 2 (PTHR11214:SF25)	glycosyltransferase(PC00111)
RAT|RGD=3376|UniProtKB=P62142	Ppp1cb	Serine/threonine-protein phosphatase PP1-beta catalytic subunit;Ppp1cb;ortholog	SERINE/THREONINE-PROTEIN PHOSPHATASE PP1-BETA CATALYTIC SUBUNIT (PTHR11668:SF414)	calcium-binding protein(PC00060);protein phosphatase(PC00195)
RAT|RGD=1310121|UniProtKB=A0A0G2K2D6	Tppp	Tubulin polymerization-promoting protein;Tppp;ortholog	TUBULIN POLYMERIZATION-PROMOTING PROTEIN (PTHR12932:SF18)	non-motor microtubule binding protein(PC00166)
RAT|RGD=1549774|UniProtKB=Q5XIB0	Irf3	Interferon regulatory factor 3;Irf3;ortholog	INTERFERON REGULATORY FACTOR 3 (PTHR11949:SF1)	nucleic acid binding(PC00171);winged helix/forkhead transcription factor(PC00246)
RAT|RGD=1307153|UniProtKB=B3STU3	Chac1	Glutathione-specific gamma-glutamylcyclotransferase 1;Chac1;ortholog	GLUTATHIONE-SPECIFIC GAMMA-GLUTAMYLCYCLOTRANSFERASE 1 (PTHR12192:SF15)
RAT|RGD=1305470|UniProtKB=A0A0G2K6H9	Rnf19b	Ring finger protein 19B;Rnf19b;ortholog	E3 UBIQUITIN-PROTEIN LIGASE RNF19B (PTHR11685:SF109)	ubiquitin-protein ligase(PC00234)
RAT|RGD=1559497|UniProtKB=D3ZY16	Trim65	Tripartite motif-containing 65;Trim65;ortholog	TRIPARTITE MOTIF-CONTAINING PROTEIN 65 (PTHR25465:SF14)
RAT|RGD=1304566|UniProtKB=P0C5H6	Igsf9	Protein turtle homolog A;Igsf9;ortholog	SUBFAMILY NOT NAMED (PTHR12231:SF244)
RAT|RGD=628744|UniProtKB=O88407	Faim2	Protein lifeguard 2;Faim2;ortholog	PROTEIN LIFEGUARD 2 (PTHR23291:SF18)
RAT|RGD=1310097|UniProtKB=D4A9T1	Rnf111	Ring finger protein 111;Rnf111;ortholog	E3 UBIQUITIN-PROTEIN LIGASE ARKADIA (PTHR16200:SF4)
RAT|RGD=1311214|UniProtKB=D4AB26	Smc6	SMC6 structural maintenance of chromosomes 6-like 1 (Yeast) (Predicted);Smc6;ortholog	STRUCTURAL MAINTENANCE OF CHROMOSOMES PROTEIN 6 (PTHR19306:SF6)
RAT|RGD=1560908|UniProtKB=D4ACF1	Eif4enif1	Eukaryotic translation initiation factor 4E nuclear import factor 1;Eif4enif1;ortholog	EUKARYOTIC TRANSLATION INITIATION FACTOR 4E TRANSPORTER (PTHR12269:SF1)
RAT|RGD=1305285|UniProtKB=D3ZAF5	Postn	Periostin;Postn;ortholog	PERIOSTIN (PTHR10900:SF12)	cell adhesion molecule(PC00069);signaling molecule(PC00207)
RAT|RGD=1306679|UniProtKB=D3ZSU6	Ankrd11	Ankyrin repeat domain 11;Ankrd11;ortholog	ANKYRIN REPEAT DOMAIN-CONTAINING PROTEIN 11 (PTHR24145:SF3)
RAT|RGD=1304679|UniProtKB=D4A4T9	Chordc1	Cysteine and histidine-rich domain-containing protein 1;Chordc1;ortholog	CYSTEINE AND HISTIDINE-RICH DOMAIN-CONTAINING PROTEIN 1 (PTHR12621:SF9)	signaling molecule(PC00207)
RAT|RGD=619991|UniProtKB=P16612	Vegfa	Vascular endothelial growth factor A;Vegfa;ortholog	VASCULAR ENDOTHELIAL GROWTH FACTOR A (PTHR12025:SF5)	growth factor(PC00112)
RAT|RGD=1305612|UniProtKB=B0BN89	Dus2	Dihydrouridine synthase 2;Dus2;ortholog	TRNA-DIHYDROURIDINE(20) SYNTHASE [NAD(P)+]-LIKE (PTHR45936:SF1)
RAT|RGD=1307833|UniProtKB=G3V892	Nrsn1	Neurensin 1;Nrsn1;ortholog	NEURENSIN-1 (PTHR14796:SF6)
RAT|RGD=1559445|UniProtKB=D3Z8C5	Brwd3	Bromodomain and WD repeat domain-containing 3;Brwd3;ortholog	BROMODOMAIN AND WD REPEAT-CONTAINING PROTEIN 3 (PTHR16266:SF25)
RAT|RGD=61893|UniProtKB=P47860	Pfkp	ATP-dependent 6-phosphofructokinase, platelet type;Pfkp;ortholog	ATP-DEPENDENT 6-PHOSPHOFRUCTOKINASE, PLATELET TYPE (PTHR13697:SF5)	carbohydrate kinase(PC00065)
RAT|RGD=1311844|UniProtKB=Q75PQ8	Orc2	Origin recognition complex subunit 2;Orc2;ortholog	ORIGIN RECOGNITION COMPLEX SUBUNIT 2 (PTHR14052:SF0)	replication origin binding protein(PC00199)
RAT|RGD=621178|UniProtKB=Q6PDV7	Rpl10	60S ribosomal protein L10;Rpl10;ortholog	60S RIBOSOMAL PROTEIN L10 (PTHR11726:SF25)	ribosomal protein(PC00202)
RAT|RGD=1308042|UniProtKB=D4A2F7	Haghl	Hydroxyacylglutathione hydrolase-like;Haghl;ortholog	HYDROXYACYLGLUTATHIONE HYDROLASE-LIKE PROTEIN (PTHR11935:SF77)
RAT|RGD=1587384|UniProtKB=F1M9T2	Parp8	Poly [ADP-ribose] polymerase;Parp8;ortholog	POLY [ADP-RIBOSE] POLYMERASE 8 (PTHR21328:SF3)
RAT|RGD=1562841|UniProtKB=D3ZVA5	Fbll1	Fibrillarin-like 1;Fbll1;ortholog	RRNA/TRNA 2'-O-METHYLTRANSFERASE FIBRILLARIN-LIKE PROTEIN 1 (PTHR10335:SF6)	methyltransferase(PC00155);ribonucleoprotein(PC00201)
RAT|RGD=621113|UniProtKB=Q9QXJ0	Ttl	Tubulin--tyrosine ligase;Ttl;ortholog	TUBULIN--TYROSINE LIGASE (PTHR46570:SF1)
RAT|RGD=1305526|UniProtKB=D3ZYE5	Fam172a	Family with sequence similarity 172, member A;Fam172a;ortholog	PROTEIN FAM172A (PTHR21357:SF3)
RAT|RGD=1310803|UniProtKB=D3ZA53	Pnmal1	Paraneoplastic Ma antigen family-like 1;Pnmal1;ortholog	PNMA-LIKE PROTEIN 1 (PTHR23095:SF21)
RAT|RGD=3660|UniProtKB=P25236	Sep	Selenoprotein P;Selenop;ortholog	SELENOPROTEIN P (PTHR10105:SF3)	extracellular matrix glycoprotein(PC00100)
RAT|RGD=1303052|UniProtKB=Q5D006	Usp11	Ubiquitin carboxyl-terminal hydrolase 11;Usp11;ortholog	UBIQUITIN CARBOXYL-TERMINAL HYDROLASE 11 (PTHR21646:SF29)	cysteine protease(PC00081)
RAT|RGD=1309792|UniProtKB=Q5U3Y0	Klhdc10	Kelch domain-containing protein 10;Klhdc10;ortholog	KELCH DOMAIN-CONTAINING PROTEIN 10 (PTHR46428:SF1)
RAT|RGD=1563248|UniProtKB=F1LMW0	Tmem130	Transmembrane protein 130;Tmem130;ortholog	TRANSMEMBRANE PROTEIN 130 (PTHR11861:SF10)	cell adhesion molecule(PC00069);membrane-bound signaling molecule(PC00152)
RAT|RGD=1303255|UniProtKB=Q6AYK8	Eif3d	Eukaryotic translation initiation factor 3 subunit D;Eif3d;ortholog	EUKARYOTIC TRANSLATION INITIATION FACTOR 3 SUBUNIT D (PTHR12399:SF0)	translation initiation factor(PC00224)
RAT|RGD=621417|UniProtKB=Q9EPI9	Kcnh5	Potassium voltage-gated channel subfamily H member 5;Kcnh5;ortholog	POTASSIUM VOLTAGE-GATED CHANNEL SUBFAMILY H MEMBER 5 (PTHR10217:SF533)
RAT|RGD=1306683|UniProtKB=F1M062	Larp1	La ribonucleoprotein domain family, member 1;Larp1;ortholog	LA-RELATED PROTEIN 1 (PTHR22792:SF51)	ribonucleoprotein(PC00201)
RAT|RGD=1311180|UniProtKB=Q5PQN9	Mrpl38	39S ribosomal protein L38, mitochondrial;Mrpl38;ortholog	39S RIBOSOMAL PROTEIN L38, MITOCHONDRIAL (PTHR11362:SF82)	protease inhibitor(PC00191)
RAT|RGD=1305336|UniProtKB=F1LV60	Ciz1	CDKN1A interacting zinc finger protein 1 (Predicted), isoform CRA_a;Ciz1;ortholog	CIP1-INTERACTING ZINC FINGER PROTEIN (PTHR15491:SF9)
RAT|RGD=1312013|UniProtKB=B2GUX5	Nt5c3a	5'-nucleotidase;Nt5c3a;ortholog	CYTOSOLIC 5'-NUCLEOTIDASE 3A (PTHR13045:SF0)	esterase(PC00097)
RAT|RGD=1310526|UniProtKB=G3V7A4	Ndn	Necdin;Ndn;ortholog	NECDIN (PTHR11736:SF10)	DNA binding protein(PC00009);cell adhesion molecule(PC00069)
RAT|RGD=1308813|UniProtKB=Q5U2X6	Ccdc47	Coiled-coil domain-containing protein 47;Ccdc47;ortholog	COILED-COIL DOMAIN-CONTAINING PROTEIN 47 (PTHR12883:SF0)
RAT|RGD=620072|UniProtKB=Q8VHU4	Ikbkap	Elongator complex protein 1;Ikbkap;ortholog	ELONGATOR COMPLEX PROTEIN 1 (PTHR12747:SF0)	kinase activator(PC00138)
RAT|RGD=1310083|UniProtKB=A0A0G2K305	Cwf19l2	CWF19-like 2, cell cycle control (S. pombe);Cwf19l2;ortholog	CWF19-LIKE PROTEIN 2 (PTHR12072:SF6)
RAT|RGD=1563397|UniProtKB=D3ZY40	Pcf11	PCF11 cleavage and polyadenylation factor subunit;Pcf11;ortholog	PRE-MRNA CLEAVAGE COMPLEX 2 PROTEIN PCF11 (PTHR15921:SF3)	mRNA processing factor(PC00147)
RAT|RGD=1565966|UniProtKB=D4A9Z0	Far2	Fatty acyl-CoA reductase;Far2;ortholog	FATTY ACYL-COA REDUCTASE 2 (PTHR11011:SF41)
RAT|RGD=1562042|UniProtKB=A0A0G2K4D9	Stag2	Stromal antigen 2;Stag2;ortholog	COHESIN SUBUNIT SA-2 (PTHR11199:SF3)	chromatin/chromatin-binding protein(PC00077)
RAT|RGD=1308045|UniProtKB=A0A0G2QC35	Usp12	Ubiquitin-specific peptidase 12;Usp12;ortholog	UBIQUITIN CARBOXYL-TERMINAL HYDROLASE 12 (PTHR24006:SF647)	cysteine protease(PC00081)
RAT|RGD=1307729|UniProtKB=E9PSN4	Zc3h13	Zinc finger CCCH type-containing 13;Zc3h13;ortholog	ZINC FINGER CCCH DOMAIN-CONTAINING PROTEIN 13 (PTHR13585:SF19)
RAT|RGD=3387|UniProtKB=P54645	Prkaa1	5'-AMP-activated protein kinase catalytic subunit alpha-1;Prkaa1;ortholog	5'-AMP-ACTIVATED PROTEIN KINASE CATALYTIC SUBUNIT ALPHA-1 (PTHR24343:SF306)	non-receptor serine/threonine protein kinase(PC00167)
RAT|RGD=1584525|UniProtKB=A0A0G2KAD4	Lbh	Protein LBH;Lbh;ortholog	PROTEIN LBH (PTHR14987:SF2)
RAT|RGD=1306180|UniProtKB=D3ZX52	Leng8	Leukocyte receptor cluster member 8;Leng8;ortholog	LEUKOCYTE RECEPTOR CLUSTER MEMBER 8 (PTHR12436:SF4)	ATP synthase(PC00002);hydrolase(PC00121);receptor(PC00197)
RAT|RGD=727838|UniProtKB=Q7M767	Ube2v2	Ubiquitin-conjugating enzyme E2 variant 2;Ube2v2;ortholog	UBIQUITIN-CONJUGATING ENZYME E2 VARIANT 2 (PTHR24068:SF177)
RAT|RGD=628674|UniProtKB=Q6AZ70	Zfp597	Zfp597 protein;Zfp597;ortholog	SUBFAMILY NOT NAMED (PTHR24379:SF76)
RAT|RGD=1311512|UniProtKB=Q5XI06	Kat8	Histone acetyltransferase KAT8;Kat8;ortholog	HISTONE ACETYLTRANSFERASE KAT8 (PTHR10615:SF82)	acetyltransferase(PC00038);chromatin/chromatin-binding protein(PC00077);zinc finger transcription factor(PC00244)
RAT|RGD=1588583|UniProtKB=M0RAD5	Clpp	ATP-dependent Clp protease proteolytic subunit;Clpp;ortholog	ATP-DEPENDENT CLP PROTEASE PROTEOLYTIC SUBUNIT, MITOCHONDRIAL (PTHR10381:SF43)	serine protease(PC00203)
RAT|RGD=1565868|UniProtKB=A0A0G2JYE0	Atxn2l	Ataxin 2-like;Atxn2l;ortholog	ATAXIN-2-LIKE PROTEIN (PTHR12854:SF8)	RNA binding protein(PC00031)
RAT|RGD=1564706|UniProtKB=D3ZAB6	Rnf219	Ring finger protein 219;Rnf219;ortholog	RING FINGER PROTEIN 219 (PTHR14609:SF1)
RAT|RGD=1565619|UniProtKB=D4A3J3	Cep120	Centrosomal protein 120;Cep120;ortholog	CENTROSOMAL PROTEIN OF 120 KDA (PTHR21574:SF0)
RAT|RGD=1308012|UniProtKB=D3ZAE3	Dennd6b	DENN domain-containing 6B;Dennd6b;ortholog	PROTEIN DENND6B (PTHR13677:SF2)
RAT|RGD=70496|UniProtKB=P70618	Mapk14	Mitogen-activated protein kinase 14;Mapk14;ortholog	MITOGEN-ACTIVATED PROTEIN KINASE 14 (PTHR24055:SF110)	non-receptor serine/threonine protein kinase(PC00167)
RAT|RGD=628791|UniProtKB=P61203	Cops2	COP9 signalosome complex subunit 2;Cops2;ortholog	COP9 SIGNALOSOME COMPLEX SUBUNIT 2 (PTHR10678:SF3)
RAT|RGD=1310499|UniProtKB=A0JN27	Gtf2h2	General transcription factor IIH subunit 2;Gtf2h2;ortholog	GENERAL TRANSCRIPTION FACTOR IIH SUBUNIT 2-RELATED (PTHR12695:SF2)	transcription factor(PC00218)
RAT|RGD=620753|UniProtKB=Q8VHM6	Crcp	DNA-directed RNA polymerase III subunit RPC9;Crcp;ortholog	DNA-DIRECTED RNA POLYMERASE III SUBUNIT RPC9 (PTHR15561:SF0)	G-protein coupled receptor(PC00021)
RAT|RGD=1310829|UniProtKB=A0A0G2K452	CYB561D1	Cytochrome b561 family, member D1;Cyb561d1;ortholog	CYTOCHROME B561 DOMAIN-CONTAINING PROTEIN 1 (PTHR15422:SF9)
RAT|RGD=1309128|UniProtKB=F1M642	Cnot6l	CCR4-NOT transcription complex, subunit 6-like;Cnot6l;ortholog	CCR4-NOT TRANSCRIPTION COMPLEX SUBUNIT 6-LIKE (PTHR12121:SF35)	exoribonuclease(PC00099)
RAT|RGD=1563691|UniProtKB=E9PSK7	Mapk8ip3	Mitogen-activated protein kinase 8-interacting protein 3;Mapk8ip3;ortholog	C-JUN-AMINO-TERMINAL KINASE-INTERACTING PROTEIN 3 (PTHR13886:SF3)	kinase modulator(PC00140)
RAT|RGD=1564005|UniProtKB=D4A6I3	Ankrd13b	Ankyrin repeat domain 13B;Ankrd13b;ortholog	ANKYRIN REPEAT DOMAIN-CONTAINING PROTEIN 13B (PTHR12447:SF3)
RAT|RGD=1311115|UniProtKB=G3V9Y9	Ap3s1	Adaptor-related protein complex 3, sigma 1 subunit;Ap3s1;ortholog	AP-3 COMPLEX SUBUNIT SIGMA-1 (PTHR11753:SF12)	vesicle coat protein(PC00235)
RAT|RGD=70974|UniProtKB=Q9WV63	Kif2a	Kinesin-like protein KIF2A;Kif2a;ortholog	KINESIN-LIKE PROTEIN KIF2A (PTHR24115:SF486)	microtubule binding motor protein(PC00156)
RAT|RGD=1307238|UniProtKB=F1LPV0	Nars	Asparaginyl-tRNA synthetase;Nars;ortholog	ASPARAGINE--TRNA LIGASE, CYTOPLASMIC (PTHR22594:SF16)	RNA binding protein(PC00031);aminoacyl-tRNA synthetase(PC00047)
RAT|RGD=1309458|UniProtKB=D3ZTP0	Aldh1l2	10-formyltetrahydrofolate dehydrogenase;Aldh1l2;ortholog	MITOCHONDRIAL 10-FORMYLTETRAHYDROFOLATE DEHYDROGENASE (PTHR11699:SF131)	dehydrogenase(PC00092)
RAT|RGD=1591755|UniProtKB=F2Z3T4	Mbnl2	Muscleblind-like protein 2;Mbnl2;ortholog	MUSCLEBLIND-LIKE PROTEIN 2 (PTHR12675:SF4)	DNA binding protein(PC00009)
RAT|RGD=621130|UniProtKB=Q62698	Dync1li2	Cytoplasmic dynein 1 light intermediate chain 2;Dync1li2;ortholog	CYTOPLASMIC DYNEIN 1 LIGHT INTERMEDIATE CHAIN 2 (PTHR12688:SF1)	enzyme modulator(PC00095);microtubule family cytoskeletal protein(PC00157)
RAT|RGD=621448|UniProtKB=Q920B6	Kcnk2	Potassium channel subfamily K member 2;Kcnk2;ortholog	POTASSIUM CHANNEL SUBFAMILY K MEMBER 2 (PTHR11003:SF21)
RAT|RGD=1308446|UniProtKB=Q2TGI8	Zdhhc22	Palmitoyltransferase ZDHHC22;Zdhhc22;ortholog	PALMITOYLTRANSFERASE ZDHHC22 (PTHR22883:SF213)
RAT|RGD=1307863|UniProtKB=D3ZXI0	Pycr1	Pyrroline-5-carboxylate reductase;Pycr1;ortholog	PYRROLINE-5-CARBOXYLATE REDUCTASE 1, MITOCHONDRIAL (PTHR11645:SF6)
RAT|RGD=1310032|UniProtKB=D4A4J0	Supt16h	SPT16 homolog, facilitates chromatin-remodeling subunit;Supt16h;ortholog	FACT COMPLEX SUBUNIT SPT16 (PTHR13980:SF15)	nucleic acid binding(PC00171);transcription cofactor(PC00217)
RAT|RGD=1310747|UniProtKB=G3V9K0	Cars	Cysteinyl-tRNA synthetase;Cars;ortholog	CYSTEINE--TRNA LIGASE, CYTOPLASMIC (PTHR10890:SF3)	RNA binding protein(PC00031);aminoacyl-tRNA synthetase(PC00047)
RAT|RGD=1585145|UniProtKB=M0R6T1	Tatdn1	TatD DNase domain-containing 1;Tatdn1;ortholog	DEOXYRIBONUCLEASE TATDN1-RELATED (PTHR10060:SF15)
RAT|RGD=1311574|UniProtKB=Q5EB98	Terf1	Telomeric repeat binding factor (NIMA-interacting) 1;Terf1;ortholog	TELOMERIC REPEAT-BINDING FACTOR 1 (PTHR46734:SF1)
RAT|RGD=621150|UniProtKB=O08719	Evl	Ena/VASP-like protein;Evl;ortholog	ENA/VASP-LIKE PROTEIN (PTHR11202:SF4)
RAT|RGD=1310458|UniProtKB=Q6AYB0	Zc3h8	RCG27247;Zc3h8;ortholog	ZINC FINGER CCCH DOMAIN-CONTAINING PROTEIN 8 (PTHR13119:SF32)
RAT|RGD=7678027|UniProtKB=A0A0G2K1E3	Kmt2b	Histone-lysine N-methyltransferase;Kmt2b;ortholog	HISTONE-LYSINE N-METHYLTRANSFERASE 2B (PTHR45838:SF3)
RAT|RGD=620787|UniProtKB=Q6R5J6	Slc25a27	NYGGF5;Slc25a27;ortholog	MITOCHONDRIAL UNCOUPLING PROTEIN 4 (PTHR45618:SF8)
RAT|RGD=1305490|UniProtKB=A0A0G2K0G0	Runx1t1	RUNX1 translocation partner 1;Runx1t1;ortholog	PROTEIN CBFA2T1 (PTHR10379:SF5)	transcription cofactor(PC00217)
RAT|RGD=69331|UniProtKB=Q9Z272	Git1	ARF GTPase-activating protein GIT1;Git1;ortholog	ARF GTPASE-ACTIVATING PROTEIN GIT1 (PTHR46097:SF1)
RAT|RGD=1590893|UniProtKB=D3ZKX8	Fam169a	Family with sequence similarity 169, member A;Fam169a;ortholog	SOLUBLE LAMIN-ASSOCIATED PROTEIN OF 75 KDA (PTHR22442:SF3)
RAT|RGD=1309601|UniProtKB=Q5U308	Lrrc8d	Volume-regulated anion channel subunit LRRC8D;Lrrc8d;ortholog	VOLUME-REGULATED ANION CHANNEL SUBUNIT LRRC8D (PTHR45752:SF11)
RAT|RGD=1305048|UniProtKB=A0A0G2JT63	Cyfip2	Cytoplasmic FMR1-interacting protein 2;Cyfip2;ortholog	CYTOPLASMIC FMR1-INTERACTING PROTEIN 2 (PTHR12195:SF0)	G-protein modulator(PC00022)
RAT|RGD=1305634|UniProtKB=B1H269	Ddx27	DEAD-box helicase 27;Ddx27;ortholog	ATP-DEPENDENT RNA HELICASE DDX27-RELATED (PTHR24031:SF93)
RAT|RGD=1560796|UniProtKB=F1M0V0	Zfp280d	Similar to suppressor of hairy wing homolog 4 isoform 1 (Predicted), isoform CRA_b;Zfp280d;ortholog	ZINC FINGER PROTEIN 280D (PTHR24388:SF34)	KRAB box transcription factor(PC00029)
RAT|RGD=628721|UniProtKB=Q8CJ99	Sclt1	Sodium channel and clathrin linker 1;Sclt1;ortholog
RAT|RGD=1310455|UniProtKB=D4A1U5	Tox	Thymocyte selection-associated HMG box gene (Predicted), isoform CRA_b;Tox;ortholog	THYMOCYTE SELECTION-ASSOCIATED HIGH MOBILITY GROUP BOX PROTEIN TOX (PTHR45781:SF4)
RAT|RGD=1310711|UniProtKB=A0A0G2K5N8	Acap3	ArfGAP with coiled-coil, ankyrin repeat and PH domains 3;Acap3;ortholog	ARF-GAP WITH COILED-COIL, ANK REPEAT AND PH DOMAIN-CONTAINING PROTEIN 3 (PTHR23180:SF160)
RAT|RGD=1306360|UniProtKB=Q5PQJ8	Chfr	Checkpoint with forkhead and ring finger domains;Chfr;ortholog	E3 UBIQUITIN-PROTEIN LIGASE CHFR (PTHR16079:SF4)	ubiquitin-protein ligase(PC00234)
RAT|RGD=1307003|UniProtKB=E9PTN1	Brd8	Bromodomain-containing 8;Brd8;ortholog	BROMODOMAIN-CONTAINING PROTEIN 8 (PTHR15398:SF6)
RAT|RGD=619908|UniProtKB=F1M9C3	Braf	B-Raf proto-oncogene, serine/threonine kinase;Braf;ortholog	SERINE/THREONINE-PROTEIN KINASE B-RAF (PTHR44329:SF51)
RAT|RGD=1303210|UniProtKB=Q68FT7	Farsb	Phenylalanyl-tRNA synthetase, beta subunit;Farsb;ortholog	PHENYLALANINE--TRNA LIGASE BETA SUBUNIT (PTHR10947:SF0)	aminoacyl-tRNA synthetase(PC00047);nucleic acid binding(PC00171)
RAT|RGD=1564249|UniProtKB=G3V8E2	Strip1	Striatin-interacting protein 1;Strip1;ortholog	STRIATIN-INTERACTING PROTEIN 1 (PTHR13239:SF4)
RAT|RGD=1308705|UniProtKB=D3ZJG8	Zfp592	Zinc finger protein 592;Zfp592;ortholog	ZINC FINGER PROTEIN 592 (PTHR47222:SF1)
RAT|RGD=1585231|UniProtKB=D4A676	Grpel2	GrpE protein homolog;Grpel2;ortholog	GRPE PROTEIN HOMOLOG 2, MITOCHONDRIAL (PTHR21237:SF10)	chaperone(PC00072)
RAT|RGD=708432|UniProtKB=Q9WTQ6	Trib3	Tribbles homolog 3;Trib3;ortholog	TRIBBLES HOMOLOG 3 (PTHR22961:SF14)	protein kinase(PC00193)
RAT|RGD=3428|UniProtKB=Q63347	Psmc2	26S protease regulatory subunit 7;Psmc2;ortholog	26S PROTEASE REGULATORY SUBUNIT 7 (PTHR23073:SF13)	hydrolase(PC00121)
RAT|RGD=1306288|UniProtKB=D3ZZC3	Klhl22	Kelch-like protein 22;Klhl22;ortholog	KELCH-LIKE PROTEIN 22 (PTHR45632:SF5)
RAT|RGD=1560906|UniProtKB=Q4QR79	Gli4	GLI family zinc finger 4;Gli4;ortholog	SUBFAMILY NOT NAMED (PTHR23226:SF197)
RAT|RGD=2610|UniProtKB=P36364	Fgf9	Fibroblast growth factor 9;Fgf9;ortholog	FIBROBLAST GROWTH FACTOR 9 (PTHR11486:SF28)	growth factor(PC00112)
RAT|RGD=1307231|UniProtKB=D4A1U7	Rsbn1	Round spermatid basic protein 1;Rsbn1;ortholog	ROUND SPERMATID BASIC PROTEIN 1 (PTHR13354:SF8)
RAT|RGD=1310992|UniProtKB=A2RRU3	Utp15	U3 small nucleolar RNA-associated protein 15 homolog;Utp15;ortholog	U3 SMALL NUCLEOLAR RNA-ASSOCIATED PROTEIN 15 HOMOLOG (PTHR19924:SF30)
RAT|RGD=621855|UniProtKB=O88382	Magi2	Membrane-associated guanylate kinase, WW and PDZ domain-containing protein 2;Magi2;ortholog	MEMBRANE-ASSOCIATED GUANYLATE KINASE, WW AND PDZ DOMAIN-CONTAINING PROTEIN 2 (PTHR10316:SF27)
RAT|RGD=1308582|UniProtKB=Q5U3Z7	Shmt2	Serine hydroxymethyltransferase;Shmt2;ortholog	SERINE HYDROXYMETHYLTRANSFERASE, MITOCHONDRIAL (PTHR11680:SF17)	methyltransferase(PC00155)
RAT|RGD=68320|UniProtKB=Q9ES14	Gabre	Gamma-aminobutyric acid receptor subunit epsilon;Gabre;ortholog	GAMMA-AMINOBUTYRIC ACID RECEPTOR SUBUNIT EPSILON (PTHR18945:SF397)	GABA receptor(PC00023);acetylcholine receptor(PC00037)
RAT|RGD=1306067|UniProtKB=Q76MT4	Esf1	ESF1 homolog;Esf1;ortholog	ESF1 HOMOLOG (PTHR12202:SF0)
RAT|RGD=1309508|UniProtKB=Q5XI60	Reep6	Receptor expression-enhancing protein 6;Reep6;ortholog	RECEPTOR EXPRESSION-ENHANCING PROTEIN 6 (PTHR12300:SF22)
RAT|RGD=1582881|UniProtKB=B0BNI2	Wdr74	RCG47471, isoform CRA_a;Wdr74;ortholog	WD REPEAT-CONTAINING PROTEIN 74 (PTHR16038:SF4)	annexin(PC00050);calmodulin(PC00061)
RAT|RGD=1306017|UniProtKB=A0A0G2K8N6	Ankmy2	Ankyrin repeat and MYND domain-containing 2;Ankmy2;ortholog	ANKYRIN REPEAT AND MYND DOMAIN-CONTAINING PROTEIN 2 (PTHR24150:SF8)
RAT|RGD=1597089|UniProtKB=G3V661	Baz1b	Bromodomain adjacent to zinc finger domain protein 1B;Baz1b;ortholog	TYROSINE-PROTEIN KINASE BAZ1B (PTHR46802:SF1)
RAT|RGD=1310672|UniProtKB=A0A0G2JYL3	Arhgef3	Rho guanine nucleotide exchange factor 3;Arhgef3;ortholog	RHO GUANINE NUCLEOTIDE EXCHANGE FACTOR 3 (PTHR46006:SF2)
RAT|Ensembl=ENSRNOG00000052840|UniProtKB=A0A0G2K9J0	Tanc2	Tetratricopeptide repeat, ankyrin repeat and coiled-coil-containing 2;Tanc2;ortholog	PROTEIN TANC2 (PTHR24166:SF21)
RAT|RGD=1562231|UniProtKB=D3ZUD5	Ofd1	OFD1, centriole and centriolar satellite protein;Ofd1;ortholog	ORAL-FACIAL-DIGITAL SYNDROME 1 PROTEIN (PTHR15431:SF14)
RAT|RGD=1589491|UniProtKB=B2GV97	Sepsecs	O-phosphoseryl-tRNA(Sec) selenium transferase;Sepsecs;ortholog	O-PHOSPHOSERYL-TRNA(SEC) SELENIUM TRANSFERASE (PTHR12944:SF2)
RAT|RGD=1559547|UniProtKB=D4A568	Cox18	COX18, cytochrome c oxidase assembly factor;Cox18;ortholog	MITOCHONDRIAL INNER MEMBRANE PROTEIN COX18 (PTHR12428:SF34)	transporter(PC00227)
RAT|RGD=1303099|UniProtKB=Q6IMA7	Rasl11b	Ras-like protein family member 11B;Rasl11b;ortholog	RAS-LIKE PROTEIN FAMILY MEMBER 11B (PTHR45704:SF6)
RAT|RGD=3572|UniProtKB=P49805	Rgs9	Regulator of G-protein signaling 9;Rgs9;ortholog	REGULATOR OF G-PROTEIN SIGNALING 9 (PTHR45746:SF1)
RAT|RGD=3383|UniProtKB=P20651	Ppp3cb	Serine/threonine-protein phosphatase 2B catalytic subunit beta isoform;Ppp3cb;ortholog	SERINE/THREONINE-PROTEIN PHOSPHATASE 2B CATALYTIC SUBUNIT BETA ISOFORM (PTHR45673:SF7)
RAT|RGD=1305216|UniProtKB=Q4FZY2	Sirt6	Sirtuin 6;Sirt6;ortholog	NAD-DEPENDENT PROTEIN DEACETYLASE SIRTUIN-6 (PTHR45853:SF3)
RAT|RGD=1305562|UniProtKB=D3ZZ62	Xpot	Exportin for tRNA;Xpot;ortholog	EXPORTIN-T (PTHR15952:SF11)	RNA binding protein(PC00031)
RAT|RGD=1310056|UniProtKB=A0A0G2KA92	Chd2	Chromodomain helicase DNA-binding protein 2;Chd2;ortholog	CHROMODOMAIN-HELICASE-DNA-BINDING PROTEIN 2 (PTHR45623:SF19)
RAT|RGD=1311790|UniProtKB=F1LZB0	R3hcc1	R3H domain and coiled-coil-containing 1;R3hcc1;ortholog	R3H AND COILED-COIL DOMAIN-CONTAINING PROTEIN 1 (PTHR21678:SF6)
RAT|RGD=1359132|UniProtKB=Q642B5	Armcx2	Armadillo repeat containing, X-linked 2;Armcx2;ortholog	ARMADILLO REPEAT-CONTAINING X-LINKED PROTEIN 2 (PTHR15712:SF9)
RAT|RGD=3363|UniProtKB=P06766	Polb	DNA polymerase beta;Polb;ortholog	DNA POLYMERASE BETA (PTHR11276:SF1)	DNA-directed DNA polymerase(PC00018)
RAT|RGD=1595845|UniProtKB=Q5BJN3	Tial1	Tia1 cytotoxic granule-associated RNA binding protein-like 1;Tial1;ortholog	NUCLEOLYSIN TIAR (PTHR10352:SF11)
RAT|RGD=621708|UniProtKB=Q9R0I8	Pip4k2a	Phosphatidylinositol 5-phosphate 4-kinase type-2 alpha;Pip4k2a;ortholog	PHOSPHATIDYLINOSITOL 5-PHOSPHATE 4-KINASE TYPE-2 ALPHA (PTHR23086:SF21)	kinase(PC00137)
RAT|RGD=1308867|UniProtKB=A1L108	Arpc5l	Actin-related protein 2/3 complex subunit 5-like protein;Arpc5l;ortholog	ACTIN-RELATED PROTEIN 2/3 COMPLEX SUBUNIT 5-LIKE PROTEIN (PTHR12644:SF2)	actin family cytoskeletal protein(PC00041)
RAT|RGD=1309244|UniProtKB=A0A0G2K847	Agap1	ArfGAP with GTPase domain, ankyrin repeat and PH domain 1;Agap1;ortholog	ARF-GAP WITH GTPASE, ANK REPEAT AND PH DOMAIN-CONTAINING PROTEIN 1 (PTHR45819:SF1)
RAT|RGD=619723|UniProtKB=Q62769	Unc13b	Protein unc-13 homolog B;Unc13b;ortholog	PROTEIN UNC-13 HOMOLOG B (PTHR10480:SF8)
RAT|RGD=69062|UniProtKB=O08769	Cdkn1b	Cyclin dependent kinase inhibitor;Cdkn1b;ortholog	CYCLIN-DEPENDENT KINASE INHIBITOR 1B (PTHR10265:SF9)
RAT|RGD=1308278|UniProtKB=Q6P7B0	Wars	Tryptophan--tRNA ligase, cytoplasmic;Wars;ortholog	TRYPTOPHAN--TRNA LIGASE, CYTOPLASMIC (PTHR10055:SF1)	aminoacyl-tRNA synthetase(PC00047)
RAT|RGD=708464|UniProtKB=Q6AZ50	Atg3	Ubiquitin-like-conjugating enzyme ATG3;Atg3;ortholog	UBIQUITIN-LIKE-CONJUGATING ENZYME ATG3 (PTHR12866:SF2)	ligase(PC00142)
RAT|RGD=1359469|UniProtKB=Q68LP1	Mib2	E3 ubiquitin-protein ligase MIB2;Mib2;ortholog	E3 UBIQUITIN-PROTEIN LIGASE MIB2 (PTHR24202:SF4)	ubiquitin-protein ligase(PC00234)
RAT|RGD=1303046|UniProtKB=F7FDM3	Mtif2	Mitochondrial translational initiation factor 2;Mtif2;ortholog	TRANSLATION INITIATION FACTOR IF-2, MITOCHONDRIAL (PTHR43381:SF1)	G-protein(PC00020);hydrolase(PC00121);translation elongation factor(PC00222);translation initiation factor(PC00224)
RAT|RGD=1305386|UniProtKB=Q2HWF0	Fnbp1l	Formin-binding protein 1-like;Fnbp1l;ortholog	FORMIN-BINDING PROTEIN 1-LIKE (PTHR15735:SF14)
RAT|RGD=3813|UniProtKB=Q5U334	PVR	Poliovirus receptor;PVR;ortholog	POLIOVIRUS RECEPTOR (PTHR23277:SF109)
RAT|RGD=619855|UniProtKB=F7EVN7	Ddr2	Discoidin domain receptor tyrosine kinase 2;Ddr2;ortholog	DISCOIDIN DOMAIN-CONTAINING RECEPTOR 2 (PTHR24416:SF295)
RAT|RGD=1306479|UniProtKB=Q5RKG9	Eif4b	Eukaryotic translation initiation factor 4B;Eif4b;ortholog	EUKARYOTIC TRANSLATION INITIATION FACTOR 4B (PTHR23236:SF2)	translation initiation factor(PC00224)
RAT|RGD=621276|UniProtKB=O35119	Trpc4	Short transient receptor potential channel 4;Trpc4;ortholog	SHORT TRANSIENT RECEPTOR POTENTIAL CHANNEL 4 (PTHR10117:SF25)	ion channel(PC00133)
RAT|RGD=1310772|UniProtKB=A0A0G2JV19	Tgfbrap1	Transforming growth factor, beta receptor-associated protein 1;Tgfbrap1;ortholog	TRANSFORMING GROWTH FACTOR-BETA RECEPTOR-ASSOCIATED PROTEIN 1 (PTHR12894:SF10)
RAT|RGD=1311465|UniProtKB=D4AC69	Lmln	Leishmanolysin-like (Metallopeptidase M8 family) (Predicted), isoform CRA_a;Lmln;ortholog	LEISHMANOLYSIN-LIKE PEPTIDASE (PTHR10942:SF0)	cell adhesion molecule(PC00069);metalloprotease(PC00153)
RAT|RGD=61943|UniProtKB=Q63085	Pde3b	cGMP-inhibited 3',5'-cyclic phosphodiesterase B;Pde3b;ortholog	PHOSPHODIESTERASE (PTHR11347:SF29)
RAT|RGD=61905|UniProtKB=Q63569	Psmc3	26S protease regulatory subunit 6A;Psmc3;ortholog	26S PROTEASE REGULATORY SUBUNIT 6A (PTHR23073:SF7)	hydrolase(PC00121)
RAT|RGD=1309880|UniProtKB=Q4KLL0	Tcea1	Transcription elongation factor A protein 1;Tcea1;ortholog	TRANSCRIPTION ELONGATION FACTOR A PROTEIN 1 (PTHR11477:SF1)	nucleic acid binding(PC00171);transcription factor(PC00218)
RAT|RGD=1359199|UniProtKB=P84039	Enpp5	Ectonucleotide pyrophosphatase/phosphodiesterase family member 5;Enpp5;ortholog	ECTONUCLEOTIDE PYROPHOSPHATASE/PHOSPHODIESTERASE FAMILY MEMBER 5 (PTHR10151:SF108)	nucleotide phosphatase(PC00173);pyrophosphatase(PC00196)
RAT|RGD=62390|UniProtKB=Q63484	Akt3	RAC-gamma serine/threonine-protein kinase;Akt3;ortholog	RAC-GAMMA SERINE/THREONINE-PROTEIN KINASE (PTHR24356:SF190)	annexin(PC00050);calmodulin(PC00061);non-receptor serine/threonine protein kinase(PC00167);transfer/carrier protein(PC00219)
RAT|RGD=1305266|UniProtKB=Q4V7A6	Phf10	PHD finger protein 10;Phf10;ortholog	PHD FINGER PROTEIN 10 (PTHR10615:SF133)	acetyltransferase(PC00038);chromatin/chromatin-binding protein(PC00077);zinc finger transcription factor(PC00244)
RAT|RGD=1561651|UniProtKB=D4ACN4	Zfp609	Zinc finger protein 609;Zfp609;ortholog	ZINC FINGER PROTEIN 609 (PTHR21564:SF2)
RAT|RGD=1305238|UniProtKB=Q66H79	Trim32	Tripartite motif protein 32;Trim32;ortholog	E3 UBIQUITIN-PROTEIN LIGASE TRIM32 (PTHR25464:SF3)
RAT|RGD=1582813|UniProtKB=D3ZTK9	Snapc5	RCG58206;Snapc5;ortholog	SNRNA-ACTIVATING PROTEIN COMPLEX SUBUNIT 5 (PTHR15333:SF2)
RAT|RGD=1561933|UniProtKB=Q4KM52	Blnk	B-cell linker protein;Blnk;ortholog	B-CELL LINKER PROTEIN (PTHR14098:SF3)	signaling molecule(PC00207)
RAT|RGD=1307692|UniProtKB=D4AA13	Dmxl1	Dmx-like 1;Dmxl1;ortholog	DMX-LIKE PROTEIN 1 (PTHR13950:SF12)
RAT|RGD=620073|UniProtKB=P47709	Rph3a	Rabphilin-3A;Rph3a;ortholog	RABPHILIN-3A (PTHR45729:SF3)
RAT|RGD=620449|UniProtKB=Q920M9	Siah1a	E3 ubiquitin-protein ligase SIAH1;Siah1;ortholog	E3 UBIQUITIN-PROTEIN LIGASE SIAH1 (PTHR45877:SF1)
RAT|RGD=1560320|UniProtKB=F1LTT7	Dennd4b	DENN domain-containing 4B;Dennd4b;ortholog	DENN DOMAIN-CONTAINING PROTEIN 4B (PTHR12296:SF18)
RAT|RGD=1305797|UniProtKB=D3ZC96	Ttc39b	Tetratricopeptide repeat protein 39B;Ttc39b;ortholog	TETRATRICOPEPTIDE REPEAT PROTEIN 39B (PTHR31859:SF4)
RAT|RGD=1564964|UniProtKB=F1M3B3	Phip	Pleckstrin homology domain-interacting protein;Phip;ortholog	PH-INTERACTING PROTEIN (PTHR16266:SF4)
RAT|RGD=735064|UniProtKB=P83953	Kpna1	Importin subunit alpha-5;Kpna1;ortholog	IMPORTIN SUBUNIT ALPHA-5 (PTHR23316:SF3)
RAT|RGD=1359189|UniProtKB=Q6AYJ5	Cluap1	Clusterin-associated protein 1;Cluap1;ortholog	CLUSTERIN-ASSOCIATED PROTEIN 1 (PTHR21547:SF0)
RAT|RGD=1307311|UniProtKB=B2GUZ3	Mthfd1l	Methylenetetrahydrofolate dehydrogenase (NADP+-dependent) 1-like;Mthfd1l;ortholog	MONOFUNCTIONAL C1-TETRAHYDROFOLATE SYNTHASE, MITOCHONDRIAL (PTHR43274:SF3)	ligase(PC00142)
RAT|RGD=620147|UniProtKB=Q80Z70	Sel1l	Protein sel-1 homolog 1;Sel1l;ortholog	PROTEIN SEL-1 HOMOLOG 1 (PTHR11102:SF70)
RAT|RGD=1307804|UniProtKB=Q4V8H9	Ifit2	Interferon-induced protein with tetratricopeptide repeats 2;Ifit2;ortholog	INTERFERON-INDUCED PROTEIN WITH TETRATRICOPEPTIDE REPEATS 2 (PTHR10271:SF4)
RAT|RGD=631354|UniProtKB=Q811S9	Gnl3	Guanine nucleotide-binding protein-like 3;Gnl3;ortholog	GUANINE NUCLEOTIDE-BINDING PROTEIN-LIKE 3 (PTHR11089:SF11)
RAT|RGD=628766|UniProtKB=Q8K3X0	Casc3	Protein CASC3;Casc3;ortholog	PROTEIN CASC3 (PTHR13434:SF0)
RAT|RGD=620327|UniProtKB=Q5GF25	Manea	Glycoprotein endo-alpha-1,2-mannosidase;Manea;ortholog	GLYCOPROTEIN ENDO-ALPHA-1,2-MANNOSIDASE (PTHR13572:SF1)
RAT|RGD=1306437|UniProtKB=Q5M7T2	Spryd7	SPRY domain-containing protein 7;Spryd7;ortholog	SPRY DOMAIN-CONTAINING PROTEIN 7 (PTHR20951:SF2)
RAT|RGD=1310952|UniProtKB=A0A0G2JZI2	Eprs	Glutamyl-prolyl-tRNA synthetase;Eprs;ortholog	BIFUNCTIONAL GLUTAMATE/PROLINE--TRNA LIGASE (PTHR43382:SF2)	ligase(PC00142)
RAT|RGD=1304962|UniProtKB=Q5PPJ6	Lars	Leucyl-tRNA synthetase;Lars;ortholog	LEUCINE--TRNA LIGASE, CYTOPLASMIC (PTHR45794:SF1)
RAT|RGD=628803|UniProtKB=Q8VHX0	Cacng3	Voltage-dependent calcium channel gamma-3 subunit;Cacng3;ortholog	VOLTAGE-DEPENDENT CALCIUM CHANNEL GAMMA-3 SUBUNIT (PTHR12107:SF5)	voltage-gated calcium channel(PC00240)
RAT|Ensembl=ENSRNOG00000015383|UniProtKB=F1M090	Asxl3	Uncharacterized protein;Asxl3;ortholog	POLYCOMB GROUP PROTEIN ASXL3-RELATED (PTHR13578:SF18)
RAT|RGD=2409|UniProtKB=Q62951	Dpysl4	Dihydropyrimidinase-related protein 4 (Fragment);Dpysl4;ortholog	DIHYDROPYRIMIDINASE-RELATED PROTEIN 4 (PTHR11647:SF55)	metalloprotease(PC00153)
RAT|RGD=1562768|UniProtKB=D3ZHB2	Zfp711	Zinc finger protein 711;Zfp711;ortholog	SUBFAMILY NOT NAMED (PTHR24406:SF5)	KRAB box transcription factor(PC00029)
RAT|RGD=1305960|UniProtKB=Q498E0	Txndc12	Thioredoxin domain-containing protein 12;Txndc12;ortholog	THIOREDOXIN DOMAIN-CONTAINING PROTEIN 12 (PTHR15337:SF10)	reductase(PC00198);surfactant(PC00212)
RAT|RGD=1303174|UniProtKB=Q6DGG0	Ppid	Peptidyl-prolyl cis-trans isomerase D;Ppid;ortholog	PEPTIDYL-PROLYL CIS-TRANS ISOMERASE D (PTHR11071:SF263)
RAT|RGD=1562951|UniProtKB=D3ZP15	Rab9b	RAB9B, member RAS oncogene family;Rab9b;ortholog	RAS-RELATED PROTEIN RAB-9B (PTHR24073:SF375)
RAT|RGD=1307616|UniProtKB=Q4KM49	Yars	Tyrosine--tRNA ligase, cytoplasmic;Yars;ortholog	TYROSINE--TRNA LIGASE, CYTOPLASMIC (PTHR11586:SF1)	serine protease(PC00203)
RAT|RGD=1307796|UniProtKB=A0A0G2K7L2	Igsf3	Immunoglobulin superfamily, member 3;Igsf3;ortholog	IMMUNOGLOBULIN SUPERFAMILY MEMBER 3 (PTHR12207:SF21)
RAT|RGD=735110|UniProtKB=Q6RUG5	Ica1l	Islet cell autoantigen 1-like protein;Ica1l;ortholog	ISLET CELL AUTOANTIGEN 1-LIKE PROTEIN (PTHR10164:SF5)
RAT|RGD=620559|UniProtKB=P05508	MT-ND4	NADH-ubiquinone oxidoreductase chain 4;Mtnd4;ortholog	NADH-UBIQUINONE OXIDOREDUCTASE CHAIN 4 (PTHR43507:SF9)	dehydrogenase(PC00092);reductase(PC00198)
RAT|RGD=1583737|UniProtKB=B5DF44	Kctd15	Kctd15 protein;Kctd15;ortholog	BTB/POZ DOMAIN-CONTAINING PROTEIN KCTD15 (PTHR14499:SF27)	enzyme modulator(PC00095)
RAT|RGD=620197|UniProtKB=P70549	Slc8a3	Sodium/calcium exchanger 3;Slc8a3;ortholog	SODIUM/CALCIUM EXCHANGER 3 (PTHR11878:SF7)
RAT|RGD=1304684|UniProtKB=B5DFA5	KDELC1	KDEL (Lys-Asp-Glu-Leu) containing 1, isoform CRA_a;Kdelc1;ortholog	KDEL MOTIF-CONTAINING PROTEIN 1 (PTHR12203:SF21)
RAT|RGD=1306440|UniProtKB=B0BNA1	Sh3yl1	SH3 domain-containing YSC84-like protein 1;Sh3yl1;ortholog	SH3 DOMAIN-CONTAINING YSC84-LIKE PROTEIN 1 (PTHR15629:SF2)	non-motor actin binding protein(PC00165)
RAT|RGD=1307405|UniProtKB=B3GNI6	2011-09-01	Septin-11;Sept11;ortholog	SEPTIN-11 (PTHR18884:SF48)	cytoskeletal protein(PC00085);small GTPase(PC00208)
RAT|RGD=1308273|UniProtKB=D4A3P1	Ubqln4	Ubiquilin 4;Ubqln4;ortholog	UBIQUILIN-4 (PTHR10677:SF21)
RAT|RGD=2202|UniProtKB=P23363	Bdnf	Brain-derived neurotrophic factor;Bdnf;ortholog	BRAIN-DERIVED NEUROTROPHIC FACTOR (PTHR11589:SF3)	neurotrophic factor(PC00163)
RAT|RGD=620557|UniProtKB=P05506	ND3	NADH-ubiquinone oxidoreductase chain 3;Mtnd3;ortholog	NADH-UBIQUINONE OXIDOREDUCTASE CHAIN 3 (PTHR11058:SF9)
RAT|RGD=1583423|UniProtKB=M0RDF1	Kdm3b	Lysine demethylase 3B;Kdm3b;ortholog	LYSINE-SPECIFIC DEMETHYLASE 3B (PTHR12549:SF8)	zinc finger transcription factor(PC00244)
RAT|RGD=1564833|UniProtKB=D3ZKK3	Cnst	Consortin, connexin sorting protein;Cnst;ortholog	CONSORTIN (PTHR28581:SF1)
RAT|RGD=1311806|UniProtKB=P48721	Hspa9	Stress-70 protein, mitochondrial;Hspa9;ortholog	STRESS-70 PROTEIN, MITOCHONDRIAL (PTHR19375:SF184)
RAT|RGD=1359201|UniProtKB=F1LNF3	Nfxl1	Nuclear transcription factor, X-box-binding-like 1;Nfxl1;ortholog	NF-X1-TYPE ZINC FINGER PROTEIN NFXL1 (PTHR12360:SF1)	zinc finger transcription factor(PC00244)
RAT|RGD=620639|UniProtKB=Q63016	Slc7a5	Large neutral amino acids transporter small subunit 1;Slc7a5;ortholog	L-TYPE AMINO ACID TRANSPORTER 1-LIKE PROTEIN IMAA-RELATED (PTHR11785:SF315)
RAT|RGD=1561687|UniProtKB=F1LX95	Dach2	Dachshund family transcription factor 2;Dach2;ortholog	DACHSHUND HOMOLOG 2 (PTHR12577:SF7)	transcription factor(PC00218)
RAT|RGD=1307336|UniProtKB=Q5BJS9	Morn4	MORN repeat-containing protein 4;Morn4;ortholog	MORN REPEAT-CONTAINING PROTEIN 4 (PTHR46614:SF1)
RAT|RGD=2200|UniProtKB=P53563	Bcl2l1	Bcl-2-like protein 1;Bcl2l1;ortholog	BCL-2-LIKE PROTEIN 1 (PTHR11256:SF12)	signaling molecule(PC00207)
RAT|RGD=1305321|UniProtKB=D3Z941	Mars	Methionyl-tRNA synthetase;Mars;ortholog	METHIONINE--TRNA LIGASE, CYTOPLASMIC (PTHR45765:SF1)
RAT|Ensembl=ENSRNOG00000050343|UniProtKB=M0R8J3	Jmy	Junction mediating and regulatory protein, p53 cofactor;Jmy;ortholog	JUNCTION-MEDIATING AND -REGULATORY PROTEIN (PTHR23330:SF8)
RAT|RGD=3716|UniProtKB=P30823	Slc7a1	High affinity cationic amino acid transporter 1;Slc7a1;ortholog	HIGH AFFINITY CATIONIC AMINO ACID TRANSPORTER 1 (PTHR43243:SF28)	amino acid transporter(PC00046)
RAT|RGD=1559616|UniProtKB=Q6Q3F5	Sidt1	SID1 transmembrane family member 1;Sidt1;ortholog	SID1 TRANSMEMBRANE FAMILY MEMBER 1 (PTHR12185:SF15)
RAT|RGD=1307464|UniProtKB=B1H235	Banp	Banp protein;Banp;ortholog	PROTEIN BANP (PTHR16243:SF2)
RAT|RGD=1307456|UniProtKB=D4A962	Hnrnpul1	Heterogeneous nuclear ribonucleoprotein U-like 1;Hnrnpul1;ortholog	HETEROGENEOUS NUCLEAR RIBONUCLEOPROTEIN U-LIKE PROTEIN 1 (PTHR12381:SF41)
RAT|RGD=1308943|UniProtKB=Q3MIE4	Vat1	Synaptic vesicle membrane protein VAT-1 homolog;Vat1;ortholog	SYNAPTIC VESICLE MEMBRANE PROTEIN VAT-1 HOMOLOG (PTHR44054:SF1)
RAT|RGD=621022|UniProtKB=F1LS86	Iars	Isoleucine-tRNA synthetase (Predicted);Iars;ortholog	ISOLEUCINE--TRNA LIGASE, CYTOPLASMIC (PTHR42780:SF1)	aminoacyl-tRNA synthetase(PC00047)
RAT|RGD=1310340|UniProtKB=A0A0G2JZH9	Dhx57	DExH-box helicase 57;Dhx57;ortholog	ATP-DEPENDENT RNA HELICASE DHX57-RELATED (PTHR18934:SF145)	RNA helicase(PC00032)
RAT|RGD=1583734|UniProtKB=Q3T1H2	NGRN	Neugrin;Ngrn;ortholog	NEUGRIN (PTHR13475:SF3)
RAT|RGD=3073|UniProtKB=Q794F9	Slc3a2	4F2 cell-surface antigen heavy chain;Slc3a2;ortholog	4F2 CELL-SURFACE ANTIGEN HEAVY CHAIN (PTHR46673:SF1)
RAT|RGD=3694|UniProtKB=Q01827	Slc18a2	Synaptic vesicular amine transporter;Slc18a2;ortholog	SYNAPTIC VESICULAR AMINE TRANSPORTER (PTHR23506:SF30)
RAT|RGD=3461|UniProtKB=P09812	Pygm	Glycogen phosphorylase, muscle form;Pygm;ortholog	GLYCOGEN PHOSPHORYLASE, MUSCLE FORM (PTHR11468:SF13)	phosphorylase(PC00187)
RAT|RGD=628664|UniProtKB=Q08469	Slc6a15	Sodium-dependent neutral amino acid transporter B(0)AT2;Slc6a15;ortholog	SODIUM-DEPENDENT NEUTRAL AMINO ACID TRANSPORTER B(0)AT2 (PTHR11616:SF101)	cation transporter(PC00068)
RAT|RGD=620424|UniProtKB=Q63644	Rock1	Rho-associated protein kinase 1;Rock1;ortholog	RHO-ASSOCIATED PROTEIN KINASE 1 (PTHR22988:SF33)	non-receptor serine/threonine protein kinase(PC00167)
RAT|RGD=1307510|UniProtKB=D3ZSN4	Zfp330	Zinc finger protein 330;Zfp330;ortholog	ZINC FINGER PROTEIN 330 (PTHR13214:SF1)
RAT|RGD=1566234|UniProtKB=P0CE43	Grb10	Growth factor receptor-bound protein 10;Grb10;ortholog	GROWTH FACTOR RECEPTOR-BOUND PROTEIN 10 (PTHR11243:SF4)	transmembrane receptor regulatory/adaptor protein(PC00226)
RAT|RGD=1303085|UniProtKB=Q6QLN3	Gltscr2	Glioma tumor suppressor candidate region gene 2;Gltscr2;ortholog	GLIOMA TUMOR SUPPRESSOR CANDIDATE REGION GENE 2 PROTEIN (PTHR14211:SF7)
RAT|RGD=3719|UniProtKB=P48763	Slc9a2	Sodium/hydrogen exchanger 2;Slc9a2;ortholog	SODIUM/HYDROGEN EXCHANGER 2 (PTHR10110:SF89)
RAT|RGD=3874|UniProtKB=P70567	Tmod1	Tropomodulin-1;Tmod1;ortholog	TROPOMODULIN-1 (PTHR10901:SF8)	non-motor actin binding protein(PC00165)
RAT|RGD=1359439|UniProtKB=Q5HZA3	Zcchc12	Zinc finger CCHC domain-containing protein 12;Zcchc12;ortholog	ZINC FINGER CCHC DOMAIN-CONTAINING PROTEIN 12 (PTHR23095:SF18)
RAT|RGD=1307087|UniProtKB=F1M8G6	Rev3l	REV3-like, DNA directed polymerase zeta catalytic subunit;Rev3l;ortholog	DNA POLYMERASE ZETA CATALYTIC SUBUNIT (PTHR45812:SF1)
RAT|RGD=1307005|UniProtKB=D4A932	Plekhm2	Pleckstrin homology and RUN domain-containing M2;Plekhm2;ortholog	PLECKSTRIN HOMOLOGY DOMAIN-CONTAINING FAMILY M MEMBER 2 (PTHR46556:SF1)
RAT|RGD=1598121|UniProtKB=D3ZXV0	Ube2ql1	Ubiquitin-conjugating enzyme E2Q family-like 1;Ube2ql1;ortholog	UBIQUITIN-CONJUGATING ENZYME E2Q-LIKE PROTEIN 1 (PTHR24068:SF72)
RAT|RGD=1306508|UniProtKB=D3ZF97	Erlec1	Endoplasmic reticulum lectin 1;Erlec1;ortholog	ENDOPLASMIC RETICULUM LECTIN 1 (PTHR15414:SF0)
RAT|RGD=1302976|UniProtKB=P62718	Rpl18a	60S ribosomal protein L18a;Rpl18a;ortholog	60S RIBOSOMAL PROTEIN L18A (PTHR10052:SF1)
RAT|RGD=1305941|UniProtKB=F1M324	Plcl2	Phosphoinositide phospholipase C;Plcl2;ortholog	INACTIVE PHOSPHOLIPASE C-LIKE PROTEIN 2 (PTHR10336:SF84)	guanyl-nucleotide exchange factor(PC00113);signaling molecule(PC00207)
RAT|RGD=1310416|UniProtKB=D3ZRG3	Zfp358	RCG58974;Zfp358;ortholog	ZINC FINGER PROTEIN 572 (PTHR24399:SF25)
RAT|RGD=1304832|UniProtKB=P50475	Aars	Alanine--tRNA ligase, cytoplasmic;Aars;ortholog	ALANINE--TRNA LIGASE, CYTOPLASMIC (PTHR11777:SF9)	RNA binding protein(PC00031)
RAT|RGD=1306361|UniProtKB=F1M7B8	Ube3a	Ubiquitin protein ligase E3A;Ube3a;ortholog	UBIQUITIN-PROTEIN LIGASE E3A (PTHR45622:SF16)
RAT|RGD=1565253|UniProtKB=D3ZIK0	Glce	Glucuronic acid epimerase;Glce;ortholog	D-GLUCURONYL C5-EPIMERASE (PTHR13174:SF3)
RAT|RGD=1306280|UniProtKB=B1WC70	Ppp1r8	Protein phosphatase 1, regulatory (Inhibitor) subunit 8;Ppp1r8;ortholog	NUCLEAR INHIBITOR OF PROTEIN PHOSPHATASE 1 (PTHR23308:SF28)
RAT|RGD=1310921|UniProtKB=D3ZLX0	Snx14	Sorting nexin 14;Snx14;ortholog	SORTING NEXIN-14 (PTHR22775:SF3)	G-protein modulator(PC00022)
RAT|RGD=2324614|UniProtKB=D3ZG45	Sptssb	RCG62702, isoform CRA_a;Sptssb;ortholog	SERINE PALMITOYLTRANSFERASE SMALL SUBUNIT B (PTHR28612:SF1)
RAT|RGD=1307823|UniProtKB=D3ZA85	Nfu1	Histone cell cycle regulation defective interacting protein 5 (Predicted), isoform CRA_a;Nfu1;ortholog	NFU1 IRON-SULFUR CLUSTER SCAFFOLD HOMOLOG, MITOCHONDRIAL (PTHR11178:SF1)
RAT|RGD=1309498|UniProtKB=D3ZTP8	Pigo	Phosphatidylinositol glycan anchor biosynthesis, class O;Pigo;ortholog	GPI ETHANOLAMINE PHOSPHATE TRANSFERASE 3 (PTHR23071:SF1)
RAT|RGD=1305414|UniProtKB=A0A0G2K2A5	Uchl5	Ubiquitin C-terminal hydrolase L5;Uchl5;ortholog	UBIQUITIN CARBOXYL-TERMINAL HYDROLASE ISOZYME L5 (PTHR10589:SF16)	cysteine protease(PC00081)
RAT|RGD=1304846|UniProtKB=Q400C7	Amz2	Archaemetzincin-2;Amz2;ortholog	ARCHAEMETZINCIN-2 (PTHR32205:SF5)
RAT|RGD=2042|UniProtKB=Q05764	Add2	Beta-adducin;Add2;ortholog	BETA-ADDUCIN (PTHR10672:SF6)	non-motor actin binding protein(PC00165)
RAT|RGD=621067|UniProtKB=O88775	Emb	Embigin;Emb;ortholog	EMBIGIN (PTHR10075:SF4)	transmembrane receptor regulatory/adaptor protein(PC00226)
RAT|RGD=3762|UniProtKB=P28646	Sstr1	Somatostatin receptor type 1;Sstr1;ortholog	SOMATOSTATIN RECEPTOR TYPE 1 (PTHR24229:SF38)	G-protein coupled receptor(PC00021)
RAT|RGD=620744|UniProtKB=Q9JKU3	Ift172	Intraflagellar transport protein 172 homolog;Ift172;ortholog	INTRAFLAGELLAR TRANSPORT PROTEIN 172 HOMOLOG (PTHR15722:SF2)	cytoskeletal protein(PC00085)
RAT|RGD=1304954|UniProtKB=Q6AXY4	Pold2	DNA polymerase delta subunit 2;Pold2;ortholog	DNA POLYMERASE DELTA SUBUNIT 2 (PTHR10416:SF0)	DNA-directed DNA polymerase(PC00018);transferase(PC00220)
RAT|RGD=3539|UniProtKB=Q9R1K8	Rasgrp1	RAS guanyl-releasing protein 1;Rasgrp1;ortholog	RAS GUANYL-RELEASING PROTEIN 1 (PTHR23113:SF174)	guanyl-nucleotide exchange factor(PC00113)
RAT|RGD=1309715|UniProtKB=P98087	Cbln2	Cerebellin-2;Cbln2;ortholog	CEREBELLIN-2 (PTHR22923:SF50)
RAT|RGD=621112|UniProtKB=O54852	Kcnh7	Potassium voltage-gated channel subfamily H member 7;Kcnh7;ortholog	POTASSIUM VOLTAGE-GATED CHANNEL SUBFAMILY H MEMBER 7 (PTHR10217:SF466)
RAT|RGD=2653|UniProtKB=Q05683	Gad2	Glutamate decarboxylase 2;Gad2;ortholog	GLUTAMATE DECARBOXYLASE 2 (PTHR45677:SF8)
RAT|RGD=1559759|UniProtKB=F1LYD8	Rp9	Retinitis pigmentosa 9;Rp9;ortholog	RETINITIS PIGMENTOSA 9 PROTEIN (PTHR35252:SF1)
RAT|RGD=621169|UniProtKB=Q925C0	Syt9	Synaptotagmin-9;Syt9;ortholog	SYNAPTOTAGMIN-9 (PTHR10024:SF180)	membrane trafficking regulatory protein(PC00151)
RAT|RGD=1310143|UniProtKB=Q5HZA6	Prepl	Prolyl endopeptidase-like;Prepl;ortholog	PROLYL ENDOPEPTIDASE-LIKE (PTHR11757:SF12)	serine protease(PC00203)
RAT|RGD=2015|UniProtKB=P18163	Acsl1	Long-chain-fatty-acid--CoA ligase 1;Acsl1;ortholog	LONG-CHAIN-FATTY-ACID--COA LIGASE 1 (PTHR43272:SF28)	ligase(PC00142)
RAT|RGD=1306173|UniProtKB=F1M3G9	Stk32b	Serine/threonine kinase 32B;Stk32b;ortholog	SERINE/THREONINE-PROTEIN KINASE 32B (PTHR24356:SF157)	annexin(PC00050);calmodulin(PC00061);non-receptor serine/threonine protein kinase(PC00167);transfer/carrier protein(PC00219)
RAT|RGD=1587677|UniProtKB=F1LWG2	Prmt8	Protein arginine methyltransferase 8;Prmt8;ortholog	PROTEIN ARGININE N-METHYLTRANSFERASE 8 (PTHR11006:SF47)	methyltransferase(PC00155)
RAT|RGD=1308764|UniProtKB=Q5M819	Psph	Phosphoserine phosphatase;Psph;ortholog	PHOSPHOSERINE PHOSPHATASE (PTHR43344:SF2)	phosphatase(PC00181)
RAT|RGD=1564153|UniProtKB=A0A0G2K1A8	Plekha1	Pleckstrin homology domain-containing A1;Plekha1;ortholog	PLECKSTRIN HOMOLOGY DOMAIN-CONTAINING FAMILY A MEMBER 1 (PTHR14336:SF4)
RAT|RGD=1305324|UniProtKB=D3ZJA3	Spry4	RCG49355;Spry4;ortholog	PROTEIN SPROUTY HOMOLOG 4 (PTHR12365:SF6)	signaling molecule(PC00207);transcription factor(PC00218)
RAT|RGD=1310722|UniProtKB=D4A666	Ubn2	Ubinuclein-2;Ubn2;ortholog	UBINUCLEIN-2 (PTHR21669:SF10)
RAT|RGD=621598|UniProtKB=Q924S5	Lonp1	Lon protease homolog, mitochondrial;Lonp1;ortholog	LON PROTEASE HOMOLOG, MITOCHONDRIAL (PTHR43718:SF2)	serine protease(PC00203)
RAT|RGD=1566098|UniProtKB=F1LUS8	Mcf2	MCF.2 cell line-derived-transforming sequence;Mcf2;ortholog	PROTO-ONCOGENE DBL (PTHR22826:SF146)	signaling molecule(PC00207)
RAT|RGD=3333|UniProtKB=F1MAD3	Pkd1	Polycystin 1, transient receptor potential channel-interacting;Pkd1;ortholog	POLYCYSTIN-1 (PTHR46730:SF1)
RAT|RGD=1307120|UniProtKB=B2RZ74	Snrnp70	Small nuclear ribonucleoprotein U1 subunit 70;Snrnp70;ortholog	U1 SMALL NUCLEAR RIBONUCLEOPROTEIN 70 KDA (PTHR13952:SF5)	mRNA splicing factor(PC00148)
RAT|RGD=1306735|UniProtKB=A0A0G2K1E5	Sympk	Symplekin;Sympk;ortholog	SYMPLEKIN (PTHR15245:SF20)
RAT|RGD=3948|UniProtKB=Q63666	Vamp1	Vesicle-associated membrane protein 1;Vamp1;ortholog	VESICLE-ASSOCIATED MEMBRANE PROTEIN 1 (PTHR45701:SF1)
RAT|RGD=1565029|UniProtKB=D4AA65	Zfp329	Zinc finger protein 329;Zfp329;ortholog	ZINC FINGER PROTEIN 329 (PTHR24381:SF118)	KRAB box transcription factor(PC00029)
RAT|RGD=61882|UniProtKB=P51179	Nr4a3	Nuclear receptor subfamily 4 group A member 3;Nr4a3;ortholog	NUCLEAR RECEPTOR SUBFAMILY 4 GROUP A MEMBER 3 (PTHR24085:SF2)	C4 zinc finger nuclear receptor(PC00169);receptor(PC00197)
RAT|RGD=1560149|UniProtKB=M0RB67	Ppidl1	Uncharacterized protein;Ppidl1;ortholog	PEPTIDYL-PROLYL CIS-TRANS ISOMERASE D (PTHR11071:SF263)
RAT|RGD=1566076|UniProtKB=D3Z8N0	Serp2	Similar to Chromosome 13 open reading frame 21 (Predicted), isoform CRA_a;Serp2;ortholog	STRESS-ASSOCIATED ENDOPLASMIC RETICULUM PROTEIN 2 (PTHR15601:SF0)	chaperone(PC00072);ribosomal protein(PC00202)
RAT|RGD=631379|UniProtKB=G3V7X8	Cyp26b1	Cytochrome P450 26B1;Cyp26b1;ortholog	CYTOCHROME P450 26B1 (PTHR24286:SF177)	oxygenase(PC00177)
RAT|RGD=68385|UniProtKB=D4A055	Cacnb4	Voltage-dependent L-type calcium channel subunit beta-4;Cacnb4;ortholog	VOLTAGE-DEPENDENT L-TYPE CALCIUM CHANNEL SUBUNIT BETA-4 (PTHR11824:SF7)	voltage-gated calcium channel(PC00240)
RAT|RGD=2247|UniProtKB=P54290	Cacna2d1	Voltage-dependent calcium channel subunit alpha-2/delta-1;Cacna2d1;ortholog	VOLTAGE-DEPENDENT CALCIUM CHANNEL SUBUNIT ALPHA-2/DELTA-1 (PTHR10166:SF6)
RAT|RGD=1305844|UniProtKB=F7F855	Ralyl	RALY RNA-binding protein-like;Ralyl;ortholog	RNA-BINDING RALY-LIKE PROTEIN (PTHR13968:SF21)
RAT|RGD=69645|UniProtKB=Q9JM15	Slc38a1	Sodium-coupled neutral amino acid transporter 1;Slc38a1;ortholog	SODIUM-COUPLED NEUTRAL AMINO ACID TRANSPORTER 1 (PTHR22950:SF184)	amino acid transporter(PC00046)
RAT|RGD=2958|UniProtKB=P63251	Kcnj3	G protein-activated inward rectifier potassium channel 1;Kcnj3;ortholog	G PROTEIN-ACTIVATED INWARD RECTIFIER POTASSIUM CHANNEL 1 (PTHR11767:SF16)
RAT|RGD=2939|UniProtKB=Q62689	Jak2	Tyrosine-protein kinase JAK2;Jak2;ortholog	TYROSINE-PROTEIN KINASE JAK2 (PTHR45807:SF1)
RAT|RGD=1311028|UniProtKB=F1LXQ7	Arhgap21	Rho GTPase-activating protein 21;Arhgap21;ortholog	RHO GTPASE-ACTIVATING PROTEIN 21 (PTHR23175:SF16)
RAT|RGD=1561269|UniProtKB=Q6AXS4	Atp6ap2	Renin receptor;Atp6ap2;ortholog	RENIN RECEPTOR (PTHR13351:SF1)
RAT|RGD=620972|UniProtKB=Q6IMZ0	Nfil3	Nuclear factor interleukin-3-regulated protein;Nfil3;ortholog	NUCLEAR FACTOR INTERLEUKIN-3-REGULATED PROTEIN (PTHR15284:SF1)	transcription factor(PC00218)
RAT|RGD=1562702|UniProtKB=B1WC74	Eid1	EP300 interacting inhibitor of differentiation 1;Eid1;ortholog	EP300-INTERACTING INHIBITOR OF DIFFERENTIATION 1 (PTHR15556:SF5)
RAT|RGD=620531|UniProtKB=Q9JI12	Slc17a6	Vesicular glutamate transporter 2;Slc17a6;ortholog	VESICULAR GLUTAMATE TRANSPORTER 2 (PTHR11662:SF201)	cation transporter(PC00068)
RAT|RGD=1359253|UniProtKB=Q6P5P3	Ttc9c	Tetratricopeptide repeat protein 9C;Ttc9c;ortholog	TETRATRICOPEPTIDE REPEAT PROTEIN 9C (PTHR43811:SF1)	calcium-binding protein(PC00060);chaperone(PC00072);isomerase(PC00135)
RAT|RGD=1308534|UniProtKB=D3ZWD2	Rtbdn	Retbindin;Rtbdn;ortholog	RETBINDIN (PTHR10517:SF19)
RAT|RGD=620167|UniProtKB=A0A0G2JZA1	Robo2	Roundabout guidance receptor 2;Robo2;ortholog	ROUNDABOUT HOMOLOG 2 (PTHR12231:SF242)
RAT|RGD=1310017|UniProtKB=A0A0G2K1Z2	Arhgap12	Rho GTPase-activating protein 12;Arhgap12;ortholog	RHO GTPASE-ACTIVATING PROTEIN 12 (PTHR23176:SF107)	G-protein modulator(PC00022)
RAT|RGD=1595713|UniProtKB=A0A0G2K1B7	N4bp2l1	Uncharacterized protein;N4bp2l1;ortholog	NEDD4-BINDING PROTEIN 2-LIKE 1 (PTHR13308:SF5)
RAT|RGD=3448|UniProtKB=P35234	PTPN5	Tyrosine-protein phosphatase non-receptor type 5;Ptpn5;ortholog	TYROSINE-PROTEIN PHOSPHATASE NON-RECEPTOR TYPE 5 (PTHR46198:SF1)
RAT|RGD=71099|UniProtKB=P55266	Adar	Double-stranded RNA-specific adenosine deaminase;Adar;ortholog	DOUBLE-STRANDED RNA-SPECIFIC ADENOSINE DEAMINASE (PTHR10910:SF107)	DNA binding protein(PC00009);RNA binding protein(PC00031);deaminase(PC00088);defense/immunity protein(PC00090);kinase activator(PC00138)
RAT|Ensembl=ENSRNOG00000043498|UniProtKB=E9PSK5	Sik2	Uncharacterized protein;Sik2;ortholog	SERINE/THREONINE-PROTEIN KINASE SIK2 (PTHR24343:SF154)	non-receptor serine/threonine protein kinase(PC00167)
RAT|RGD=620466|UniProtKB=Q4G079	Aimp1	Aminoacyl tRNA synthetase complex-interacting multifunctional protein 1;Aimp1;ortholog	AMINOACYL TRNA SYNTHASE COMPLEX-INTERACTING MULTIFUNCTIONAL PROTEIN 1 (PTHR11586:SF33)
RAT|RGD=1309203|UniProtKB=D3ZVD1	Phc1	Polyhomeotic homolog 1;Phc1;ortholog	POLYHOMEOTIC-LIKE PROTEIN 1 (PTHR12247:SF20)	chromatin/chromatin-binding protein(PC00077);transcription factor(PC00218)
RAT|RGD=621718|UniProtKB=Q64017	Gpr176	Probable G-protein coupled receptor 176;Gpr176;ortholog	G-PROTEIN COUPLED RECEPTOR 176 (PTHR22752:SF1)
RAT|RGD=1561092|UniProtKB=Q5PQN4	Mdm1	Nuclear protein MDM1;Mdm1;ortholog	NUCLEAR PROTEIN MDM1 (PTHR32078:SF1)
RAT|RGD=620148|UniProtKB=G3V7T6	Sf3b1	Splicing factor 3b, subunit 1;Sf3b1;ortholog	SPLICING FACTOR 3B SUBUNIT 1 (PTHR12097:SF0)	mRNA splicing factor(PC00148)
RAT|RGD=1302998|UniProtKB=F6Q5K7	Mrps18b	Mitochondrial ribosomal protein S18B;Mrps18b;ortholog	28S RIBOSOMAL PROTEIN S18B, MITOCHONDRIAL (PTHR13329:SF2)
RAT|RGD=1596143|UniProtKB=Q0VGK0	Gabarapl1	Gamma-aminobutyric acid receptor-associated protein-like 1;Gabarapl1;ortholog	GAMMA-AMINOBUTYRIC ACID RECEPTOR-ASSOCIATED PROTEIN-LIKE 1 (PTHR10969:SF30)	non-motor microtubule binding protein(PC00166)
RAT|RGD=1562137|UniProtKB=D3ZX48	Lonrf2	LON peptidase N-terminal domain and ring finger 2;Lonrf2;ortholog	LON PEPTIDASE N-TERMINAL DOMAIN AND RING FINGER PROTEIN 2 (PTHR23327:SF5)	ubiquitin-protein ligase(PC00234)
RAT|RGD=1305514|UniProtKB=B5DF93	Patl1	Protein PAT1 homolog 1;Patl1;ortholog	PROTEIN PAT1 HOMOLOG 1 (PTHR21551:SF2)	translation initiation factor(PC00224)
RAT|RGD=1304686|UniProtKB=Q5RKI6	Eif1ad	Probable RNA-binding protein EIF1AD;Eif1ad;ortholog	RNA-BINDING PROTEIN EIF1AD-RELATED (PTHR21641:SF0)
RAT|RGD=69436|UniProtKB=O55207	Synj2	Synaptojanin-2;Synj2;ortholog	SYNAPTOJANIN-2 (PTHR11200:SF148)	phosphatase(PC00181)
RAT|RGD=628902|UniProtKB=Q6P788	Atf5	Cyclic AMP-dependent transcription factor ATF-5;Atf5;ortholog	CYCLIC AMP-DEPENDENT TRANSCRIPTION FACTOR ATF-5 (PTHR13044:SF3)
RAT|RGD=1562174|UniProtKB=D3Z8I3	Fnip2	Folliculin-interacting protein 2;Fnip2;ortholog	FOLLICULIN-INTERACTING PROTEIN 2 (PTHR21634:SF11)
RAT|RGD=1307497|UniProtKB=F1LNT3	R3hdm1	R3H domain-containing 1;R3hdm1;ortholog	R3H DOMAIN-CONTAINING PROTEIN 1 (PTHR15672:SF12)
RAT|RGD=2195|UniProtKB=P54690	Bcat1	Branched-chain-amino-acid aminotransferase, cytosolic;Bcat1;ortholog	BRANCHED-CHAIN-AMINO-ACID AMINOTRANSFERASE, CYTOSOLIC (PTHR11825:SF44)	transaminase(PC00216)
RAT|RGD=1311024|UniProtKB=D3ZQL8	Pum2	Pumilio 2 (Drosophila);Pum2;ortholog	PUMILIO HOMOLOG 2 (PTHR12537:SF52)	mRNA processing factor(PC00147);translation factor(PC00223)
RAT|RGD=61930|UniProtKB=Q5XIW8	Sart1	U4/U6.U5 tri-snRNP-associated protein 1;Sart1;ortholog	U4/U6.U5 TRI-SNRNP-ASSOCIATED PROTEIN 1 (PTHR14152:SF5)	extracellular matrix protein(PC00102)
RAT|RGD=621574|UniProtKB=Q9JHB5	Tsnax	Translin-associated protein X;Tsnax;ortholog	TRANSLIN-ASSOCIATED PROTEIN X (PTHR10741:SF5)
RAT|RGD=2641|UniProtKB=Q62844	Fyn	Tyrosine-protein kinase Fyn;Fyn;ortholog	TYROSINE-PROTEIN KINASE FYN (PTHR24418:SF44)
RAT|RGD=1563283|UniProtKB=A0A096MJ32	Tspyl2	TSPY-like 2;Tspyl2;ortholog	TESTIS-SPECIFIC Y-ENCODED-LIKE PROTEIN 2 (PTHR11875:SF72)	chaperone(PC00072);phosphatase inhibitor(PC00183)
RAT|RGD=1308437|UniProtKB=B2RZ66	Srp19	Signal recognition particle 19;Srp19;ortholog	SIGNAL RECOGNITION PARTICLE 19 KDA PROTEIN (PTHR17453:SF0)	membrane trafficking regulatory protein(PC00151);ribonucleoprotein(PC00201)
RAT|RGD=621777|UniProtKB=Q9R0K8	Stc2	Stanniocalcin-2;Stc2;ortholog	STANNIOCALCIN-2 (PTHR11245:SF2)	peptide hormone(PC00179)
RAT|RGD=620067|UniProtKB=Q920A6	Scpep1	Retinoid-inducible serine carboxypeptidase;Scpep1;ortholog	RETINOID-INDUCIBLE SERINE CARBOXYPEPTIDASE (PTHR11802:SF3)	serine protease(PC00203)
RAT|RGD=2652|UniProtKB=P18088	Gad1	Glutamate decarboxylase 1;Gad1;ortholog	GLUTAMATE DECARBOXYLASE 1 (PTHR45677:SF5)	decarboxylase(PC00089)
RAT|Ensembl=ENSRNOG00000052894|UniProtKB=A0A0G2JZ84	Epg5	Ectopic P-granules autophagy protein 5 homolog;Epg5;ortholog	ECTOPIC P GRANULES PROTEIN 5 HOMOLOG (PTHR31139:SF4)
RAT|RGD=62005|UniProtKB=Q9QYV1	Tmeff1	Tomoregulin-1;Tmeff1;ortholog	PROTEIN MSANTD3-TMEFF1-RELATED (PTHR10574:SF9)	extracellular matrix linker protein(PC00101);protease inhibitor(PC00191);receptor(PC00197)
RAT|RGD=1559643|UniProtKB=D4ACS3	Mb21d2	Mab-21 domain-containing 2;Mb21d2;ortholog	PROTEIN MB21D2 (PTHR10656:SF47)
RAT|RGD=1583731|UniProtKB=B5DEH9	Ankrd6	Ankrd6 protein;Ankrd6;ortholog	ANKYRIN REPEAT DOMAIN-CONTAINING PROTEIN 6 (PTHR24203:SF7)
RAT|RGD=1303061|UniProtKB=E9PSW8	Cenpc	Centromere protein C;Cenpc;ortholog	CENTROMERE PROTEIN C (PTHR16684:SF11)
RAT|RGD=1310463|UniProtKB=D3ZIP9	Zfp68	Zinc finger protein 68;Zfp68;ortholog	KRAB-CONTAINING ZINC-FINGER PROTEIN KRAZ2 (PTHR24377:SF779)
RAT|RGD=1309336|UniProtKB=Q5U317	Fip1l1	Pre-mRNA 3'-end-processing factor FIP1;Fip1l1;ortholog	PRE-MRNA 3'-END-PROCESSING FACTOR FIP1 (PTHR13484:SF5)
RAT|RGD=2348|UniProtKB=Q05941	Chrna7	Neuronal acetylcholine receptor subunit alpha-7;Chrna7;ortholog	CHRNA7-FAM7A FUSION PROTEIN-RELATED (PTHR18945:SF760)	GABA receptor(PC00023);acetylcholine receptor(PC00037)
RAT|RGD=1563666|UniProtKB=D4A457	Hdx	Highly divergent homeobox;Hdx;ortholog	HIGHLY DIVERGENT HOMEOBOX (PTHR11636:SF80)
RAT|RGD=1564869|UniProtKB=A0A0G2K9A7	Wdr75	WD repeat domain 75;Wdr75;ortholog	WD REPEAT-CONTAINING PROTEIN 75 (PTHR44215:SF1)
RAT|RGD=708347|UniProtKB=O88881	Begain	Brain-enriched guanylate kinase-associated protein;Begain;ortholog	BRAIN-ENRICHED GUANYLATE KINASE-ASSOCIATED PROTEIN (PTHR28664:SF2)
RAT|RGD=1306235|UniProtKB=D4A3Q0	Vstm2b	Similar to contains transmembrane (TM) region (Predicted);Vstm2b;ortholog	V-SET AND TRANSMEMBRANE DOMAIN-CONTAINING PROTEIN 2B (PTHR12207:SF27)
RAT|RGD=621652|UniProtKB=O08876	Klf10	Krueppel-like factor 10;Klf10;ortholog	KRUEPPEL-LIKE FACTOR 10 (PTHR23235:SF64)	DNA binding protein(PC00009);transcription cofactor(PC00217);zinc finger transcription factor(PC00244)
RAT|RGD=1306390|UniProtKB=A0A0G2JZH0	Cab39	Calcium-binding protein 39;Cab39;ortholog	CALCIUM-BINDING PROTEIN 39 (PTHR10182:SF11)	annexin(PC00050)
RAT|RGD=3537|UniProtKB=P50904	Rasa1	Ras GTPase-activating protein 1;Rasa1;ortholog	RAS GTPASE-ACTIVATING PROTEIN 1 (PTHR10194:SF19)	G-protein modulator(PC00022)
RAT|RGD=620754|UniProtKB=Q66HP6	Spata2	Spermatogenesis associated 2;Spata2;ortholog	SPERMATOGENESIS-ASSOCIATED PROTEIN 2 (PTHR15326:SF8)
RAT|RGD=1305378|UniProtKB=A0A0G2JXT6	Mtmr6	Myotubularin-related protein 6;Mtmr6;ortholog	MYOTUBULARIN-RELATED PROTEIN 6 (PTHR10807:SF34)	phosphatase(PC00181)
RAT|RGD=1307632|UniProtKB=Q6I7R3	Isoc1	Isochorismatase domain-containing protein 1;Isoc1;ortholog	ISOCHORISMATASE DOMAIN-CONTAINING PROTEIN 1 (PTHR14119:SF17)
RAT|RGD=1566319|UniProtKB=B2GUV6	Sesn2	RCG31441;Sesn2;ortholog	SESTRIN-2 (PTHR12474:SF2)	peroxidase(PC00180)
RAT|RGD=1564562|UniProtKB=D3ZUI1	Apip	Methylthioribulose-1-phosphate dehydratase;Apip;ortholog	METHYLTHIORIBULOSE-1-PHOSPHATE DEHYDRATASE (PTHR10640:SF7)
RAT|RGD=620613|UniProtKB=O88453	Safb	Scaffold attachment factor B1;Safb;ortholog	SCAFFOLD ATTACHMENT FACTOR B1 (PTHR15683:SF6)
RAT|RGD=620524|UniProtKB=Q7TQ20	Dnajc2	DnaJ homolog subfamily C member 2;Dnajc2;ortholog	DNAJ HOMOLOG SUBFAMILY C MEMBER 2 (PTHR43999:SF1)
RAT|RGD=1359613|UniProtKB=Q66HA2	Creb3l1	Cyclic AMP-responsive element-binding protein 3-like protein 1;Creb3l1;ortholog	CYCLIC AMP-RESPONSIVE ELEMENT-BINDING PROTEIN 3-LIKE PROTEIN 1 (PTHR46004:SF1)
RAT|RGD=1306541|UniProtKB=D3ZVF3	Pik3c2b	Phosphatidylinositol-4-phosphate 3-kinase, catalytic subunit type 2 beta;Pik3c2b;ortholog	PHOSPHATIDYLINOSITOL 4-PHOSPHATE 3-KINASE C2 DOMAIN-CONTAINING SUBUNIT BETA (PTHR10048:SF30)	kinase(PC00137)
RAT|RGD=1564200|UniProtKB=A6JFQ6	Clvs1	Clavesin-1;Clvs1;ortholog	CLAVESIN-1 (PTHR10174:SF72)	transfer/carrier protein(PC00219)
RAT|RGD=71006|UniProtKB=Q63692	Cdc37	Hsp90 co-chaperone Cdc37;Cdc37;ortholog	HSP90 CO-CHAPERONE CDC37 (PTHR12800:SF3)	chaperone(PC00072);kinase activator(PC00138)
RAT|RGD=1307824|UniProtKB=D4ADH7	Twistnb	TWIST neighbor;Twistnb;ortholog	DNA-DIRECTED RNA POLYMERASE I SUBUNIT RPA43 (PTHR12709:SF5)	DNA-directed RNA polymerase(PC00019);nucleotidyltransferase(PC00174);transcription factor(PC00218)
RAT|RGD=1307817|UniProtKB=Q499U4	Gas8	Growth arrest-specific protein 8;Gas8;ortholog	GROWTH ARREST-SPECIFIC PROTEIN 8 (PTHR31543:SF0)
RAT|RGD=1311292|UniProtKB=D3ZUB0	Rcn1	Reticulocalbin 1;Rcn1;ortholog	RETICULOCALBIN-1 (PTHR10827:SF17)	calmodulin(PC00061)
RAT|RGD=1310149|UniProtKB=F1LUC1	Fam13c	Family with sequence similarity 13, member C;Fam13c;ortholog	PROTEIN FAM13C (PTHR15904:SF19)
RAT|RGD=708500|UniProtKB=O88788	Alg10b	Putative Dol-P-Glc:Glc(2)Man(9)GlcNAc(2)-PP-Dol alpha-1,2-glucosyltransferase; Alg10b; ortholog	DOL-P-GLC:GLC(2)MAN(9)GLCNAC(2)-PP-DOL ALPHA-1,2-GLUCOSYLTRANSFERASE-RELATED (PTHR12989:SF10)
RAT|RGD=1592975|UniProtKB=B2RYT6	Tceal9	Transcription elongation factor A-like 9; Tceal9; ortholog	TRANSCRIPTION ELONGATION FACTOR A PROTEIN-LIKE 9 (PTHR14754:SF6)	transcription factor
RAT|RGD=2322729|UniProtKB=M0R8T4	Smim10l1	Uncharacterized protein; Smim10l1; ortholog	SMALL INTEGRAL MEMBRANE PROTEIN 10-LIKE 1 (PTHR34446:SF5)
RAT|RGD=1559864|UniProtKB=D3ZB78	Phf24	PHD finger protein 24; Phf24; ortholog
RAT|RGD=7586448|UniProtKB=D4A548	LOC102552920	Armadillo repeat-containing X-linked protein 5-like; LOC102552920; ortholog	ARMADILLO REPEAT-CONTAINING X-LINKED PROTEIN 5 (PTHR47081:SF2)
RAT|RGD=1549700|UniProtKB=Q5XI20	Mturn	Maturin; Mturn; ortholog	MATURIN (PTHR32008:SF2)
RAT|RGD=1560938|UniProtKB=A0A0G2K5C9	Selenoi	Uncharacterized protein; Selenoi; ortholog	ETHANOLAMINEPHOSPHOTRANSFERASE 1 (PTHR10414:SF47)
RAT|RGD=1306920|UniProtKB=D3ZM64	Jade1	Jade family PHD finger 1; Jade1; ortholog	PROTEIN JADE-1 (PTHR13793:SF79)	nucleic acid binding; zinc finger transcription factor
RAT|Ensembl=ENSRNOG00000059911|UniProtKB=B2GV61	RGD1560755	RGD1560755 protein; RGD1560755; ortholog	HEPARAN-ALPHA-GLUCOSAMINIDE N-ACETYLTRANSFERASE (PTHR31061:SF19)
RAT|RGD=1359606|UniProtKB=Q6AXX3	Znf385d	Zinc finger protein 385D; Znf385d; ortholog	ZINC FINGER PROTEIN 385D (PTHR23067:SF12)
RAT|RGD=621098|UniProtKB=O08654	621098	UPF0183 protein C16orf70 homolog; unassigned; ortholog	UPF0183 PROTEIN C16ORF70 (PTHR13465:SF2)
RAT|RGD=1309567|UniProtKB=B3VQM3	Plppr5	Phospholipid phosphatase-related 5; Plppr5; ortholog	PHOSPHOLIPID PHOSPHATASE-RELATED PROTEIN TYPE 5 (PTHR10165:SF17)	phosphatase; pyrophosphatase
RAT|RGD=1309747|UniProtKB=D3ZK16	Ice1	Interactor of little elongation complex ELL subunit 1; Ice1; ortholog	LITTLE ELONGATION COMPLEX SUBUNIT 1 (PTHR11852:SF4)
RAT|RGD=1359120|UniProtKB=Q5XHY1	Carmil3	Capping protein, Arp2/3 and myosin-I linker protein 3; Carmil3; ortholog	CAPPING PROTEIN, ARP2/3 AND MYOSIN-I LINKER PROTEIN 3 (PTHR24112:SF43)	nucleic acid binding; transcription cofactor
RAT|Ensembl=ENSRNOG00000027309|UniProtKB=D4AA49	Cntnap3b	Uncharacterized protein; Cntnap3b; ortholog	CONTACTIN-ASSOCIATED PROTEIN-LIKE 3 (PTHR15036:SF36)
RAT|RGD=1566380|UniProtKB=D3ZPV3	Ciart	Circadian-associated repressor of transcription; Ciart; ortholog	CIRCADIAN-ASSOCIATED TRANSCRIPTIONAL REPRESSOR (PTHR35441:SF1)
RAT|Ensembl=ENSRNOG00000061346|UniProtKB=A0A0G2JUT7	B3glct	Uncharacterized protein; B3glct; ortholog	BETA-1,3-GLUCOSYLTRANSFERASE (PTHR10811:SF5)	glycosyltransferase
RAT|RGD=1560300|UniProtKB=A0A0G2JUU2	Slf2	SMC5-SMC6 complex localization factor 2; Slf2; ortholog	SMC5-SMC6 COMPLEX LOCALIZATION FACTOR PROTEIN 2 (PTHR16046:SF10)
RAT|RGD=1307955|UniProtKB=D4A9J4	Nsd2	Histone-lysine N-methyltransferase; Nsd2; ortholog	HISTONE-LYSINE N-METHYLTRANSFERASE NSD2 (PTHR22884:SF293)
RAT|RGD=619938|UniProtKB=P17955	Nup62	Nuclear pore glycoprotein p62;Nup62;ortholog	NUCLEAR PORE GLYCOPROTEIN P62 (PTHR12084:SF12)	transporter(PC00227)
RAT|RGD=1304936|UniProtKB=G3V9A7	Mtfr1	Mitochondrial fission regulator 1;Mtfr1;ortholog	MITOCHONDRIAL FISSION REGULATOR 1 (PTHR14215:SF1)
RAT|RGD=1594541|UniProtKB=D3ZXP1	Ttc28	Tetratricopeptide repeat domain 28;Ttc28;ortholog	TETRATRICOPEPTIDE REPEAT PROTEIN 28 (PTHR10098:SF106)	transmembrane receptor regulatory/adaptor protein(PC00226)
RAT|RGD=1311361|UniProtKB=Q641Z1	Lin54	Protein lin-54 homolog;Lin54;ortholog	PROTEIN LIN-54 HOMOLOG (PTHR12446:SF36)
RAT|RGD=1561913|UniProtKB=P83868	Ptges3	Prostaglandin E synthase 3;Ptges3;ortholog	PROSTAGLANDIN E SYNTHASE 3 (PTHR22932:SF3)	chaperone(PC00072)
RAT|RGD=3657|UniProtKB=Q63548	Sema3a	Semaphorin-3A;Sema3a;ortholog	SEMAPHORIN-3A (PTHR11036:SF23)	membrane-bound signaling molecule(PC00152)
RAT|RGD=1359694|UniProtKB=P62836	Rap1a	Ras-related protein Rap-1A;Rap1a;ortholog	RAS-RELATED PROTEIN RAP-1A (PTHR24070:SF395)	small GTPase(PC00208)
RAT|RGD=1305695|UniProtKB=B2GV58	Lsm14a	LSM14A mRNA-processing body assembly factor;Lsm14a;ortholog	PROTEIN LSM14 HOMOLOG A (PTHR13586:SF2)	RNA binding protein(PC00031)
RAT|RGD=2203|UniProtKB=Q62896	Bet1	BET1 homolog;Bet1;ortholog	BET1 HOMOLOG (PTHR12791:SF28)	SNARE protein(PC00034)
RAT|RGD=621095|UniProtKB=P84245	H3f3b	Histone H3.3;H3f3b;ortholog	HISTONE H3.3 (PTHR11426:SF166)
RAT|RGD=3626|UniProtKB=P10362	Scg2	Secretogranin-2;Scg2;ortholog	SECRETOGRANIN-2 (PTHR15119:SF0)
RAT|RGD=1306225|UniProtKB=Q4V888	Tmem55a	Type 2 phosphatidylinositol 4,5-bisphosphate 4-phosphatase;Pip4p2;ortholog	TYPE 2 PHOSPHATIDYLINOSITOL 4,5-BISPHOSPHATE 4-PHOSPHATASE (PTHR21014:SF5)
RAT|RGD=3117|UniProtKB=P02803	MT1	Metallothionein-1;Mt1;ortholog	METALLOTHIONEIN-1 (PTHR23299:SF36)
RAT|RGD=1311521|UniProtKB=Q641X8	Eif3e	Eukaryotic translation initiation factor 3 subunit E;Eif3e;ortholog	EUKARYOTIC TRANSLATION INITIATION FACTOR 3 SUBUNIT E (PTHR10317:SF0)	translation initiation factor(PC00224)
RAT|RGD=1307327|UniProtKB=G3V9N7	Pacsin3	Protein kinase C and casein kinase substrate in neurons 3;Pacsin3;ortholog	PROTEIN KINASE C AND CASEIN KINASE SUBSTRATE IN NEURONS PROTEIN 3 (PTHR23065:SF18)	actin family cytoskeletal protein(PC00041);membrane trafficking regulatory protein(PC00151)
RAT|RGD=1305009|UniProtKB=A8QIC3	DNAJC9	DnaJ (Hsp40) homolog, subfamily C, member 9 (Predicted);Dnajc9;ortholog	DNAJ HOMOLOG SUBFAMILY C MEMBER 9 (PTHR44144:SF1)

## Sheet: miCox474_up
miCox474_up
Gene ID	Mapped IDs	Gene Name/Gene Symbol	PANTHER Family, Subfamily	PANTHER Protein Class
RAT|RGD=1308313|UniProtKB=B5DF24	Uck1	Uridine kinase;Uck1;ortholog	URIDINE-CYTIDINE KINASE 1 (PTHR10285:SF66)	glycosyltransferase(PC00111);nucleotide kinase(PC00172)
RAT|RGD=1305117|UniProtKB=Q5BK20	Hn1l	Hematological and neurological expressed 1-like protein;Hn1l;ortholog	HEMATOLOGICAL AND NEUROLOGICAL EXPRESSED 1-LIKE PROTEIN (PTHR34930:SF5)
RAT|RGD=621275|UniProtKB=P61751	Arf4	ADP-ribosylation factor 4;Arf4;ortholog	ADP-RIBOSYLATION FACTOR 4 (PTHR11711:SF110)
RAT|RGD=69414|UniProtKB=Q9JLZ1	Glrx3	Glutaredoxin-3;Glrx3;ortholog	GLUTAREDOXIN-3 (PTHR10293:SF40)	reductase(PC00198)
RAT|RGD=621210|UniProtKB=P62948	Rpl41	60S ribosomal protein L41;Rpl41;ortholog
RAT|RGD=1307649|UniProtKB=Q5XFW6	Wdr6	WD repeat-containing protein 6;Wdr6;ortholog	WD REPEAT-CONTAINING PROTEIN 6 (PTHR14344:SF3)
RAT|RGD=1306890|UniProtKB=D3ZU00	Prox1	Prospero homeobox 1;Prox1;ortholog	PROSPERO HOMEOBOX PROTEIN 1 (PTHR12198:SF6)	homeodomain transcription factor(PC00119);nucleic acid binding(PC00171)
RAT|RGD=735113|UniProtKB=Q6P6R7	Sgsm3	Small G protein signaling modulator 3;Sgsm3;ortholog	SMALL G PROTEIN SIGNALING MODULATOR 3 (PTHR22957:SF296)	G-protein modulator(PC00022);cysteine protease(PC00081)
RAT|RGD=1304601|UniProtKB=Q5BJY6	Amdhd2	N-acetylglucosamine-6-phosphate deacetylase;Amdhd2;ortholog	N-ACETYLGLUCOSAMINE-6-PHOSPHATE DEACETYLASE (PTHR11113:SF14)	deacetylase(PC00087);metalloprotease(PC00153)
RAT|RGD=2549|UniProtKB=Q9QWS8	Elk1	Potassium voltage-gated channel subfamily H member 8;Kcnh8;ortholog	POTASSIUM VOLTAGE-GATED CHANNEL SUBFAMILY H MEMBER 8 (PTHR10217:SF380)
RAT|RGD=1588591|UniProtKB=G3V7T4	Mycl	V-myc avian myelocytomatosis viral oncogene lung carcinoma-derived homolog;Mycl;ortholog	PROTEIN L-MYC-RELATED (PTHR45851:SF5)	basic helix-loop-helix transcription factor(PC00055);nucleic acid binding(PC00171)
RAT|RGD=1562317|UniProtKB=D3ZCJ3	Mfsd6	Major facilitator superfamily domain-containing 6;Mfsd6;ortholog	MAJOR FACILITATOR SUPERFAMILY DOMAIN-CONTAINING PROTEIN 6 (PTHR16172:SF2)
RAT|RGD=628769|UniProtKB=Q9Z1Z9	Pdlim7	PDZ and LIM domain protein 7;Pdlim7;ortholog	PDZ AND LIM DOMAIN PROTEIN 7 (PTHR24214:SF0)	non-motor actin binding protein(PC00165)
RAT|RGD=620555|UniProtKB=P03889	ND1	NADH-ubiquinone oxidoreductase chain 1;Mtnd1;ortholog	NADH-UBIQUINONE OXIDOREDUCTASE CHAIN 1 (PTHR11432:SF3)	dehydrogenase(PC00092);reductase(PC00198)
RAT|RGD=1583872|UniProtKB=D4A4I9	Il16	Pro-interleukin-16;Il16;ortholog	PRO-INTERLEUKIN-16 (PTHR11324:SF2)	interleukin superfamily(PC00128)
RAT|RGD=620700|UniProtKB=Q99068	Lrpap1	Alpha-2-macroglobulin receptor-associated protein;Lrpap1;ortholog	ALPHA-2-MACROGLOBULIN RECEPTOR-ASSOCIATED PROTEIN (PTHR16560:SF2)
RAT|RGD=1310213|UniProtKB=B2ZDP9	Orai2	Calcium release-activated calcium modulator 2 protein;Orai2;ortholog	PROTEIN ORAI-2 (PTHR31501:SF5)
RAT|RGD=708378|UniProtKB=Q9EQE1	Senp2	Sentrin-specific protease 2;Senp2;ortholog	SENTRIN-SPECIFIC PROTEASE 2 (PTHR12606:SF11)	protease(PC00190)
RAT|RGD=1303172|UniProtKB=Q6IV68	Fancd2	Fanconi anemia group D2 protein homolog;Fancd2;ortholog	FANCONI ANEMIA GROUP D2 PROTEIN (PTHR32086:SF0)
RAT|RGD=620918|UniProtKB=P23640	Rab27a	Ras-related protein Rab-27A;Rab27a;ortholog	RAS-RELATED PROTEIN RAB-27A (PTHR24073:SF511)
RAT|RGD=3807|UniProtKB=P06767	Tac1	Protachykinin-1;Tac1;ortholog	PROTACHYKININ-1 (PTHR11250:SF3)
RAT|RGD=69415|UniProtKB=Q921A4	Cygb	Cytoglobin;Cygb;ortholog	CYTOGLOBIN (PTHR46783:SF1)
RAT|RGD=620220|UniProtKB=Q91Y80	Sh3bp5	SH3 domain-binding protein 5;Sh3bp5;ortholog	SH3 DOMAIN-BINDING PROTEIN 5 (PTHR19423:SF1)
RAT|RGD=1304653|UniProtKB=B2GV96	CCDC115	Coiled-coil domain containing 115;Ccdc115;ortholog	COILED-COIL DOMAIN-CONTAINING PROTEIN 115 (PTHR31996:SF2)
RAT|RGD=619979|UniProtKB=Q99P99	Hdac4	Histone deacetylase 4;Hdac4;ortholog	HISTONE DEACETYLASE 4 (PTHR45634:SF2)
RAT|RGD=1306285|UniProtKB=D3ZYG0	Vav2	Vav guanine nucleotide exchange factor 2;Vav2;ortholog	GUANINE NUCLEOTIDE EXCHANGE FACTOR VAV2 (PTHR45818:SF4)
RAT|RGD=1560008|UniProtKB=D3ZXD0	Grem2	Gremlin;Grem2;ortholog	GREMLIN-2 (PTHR15283:SF2)
RAT|RGD=620233|UniProtKB=Q9Z2Q1	Sec31a	Protein transport protein Sec31A;Sec31a;ortholog	PROTEIN TRANSPORT PROTEIN SEC31A (PTHR13923:SF23)	vesicle coat protein(PC00235)
RAT|RGD=1563504|UniProtKB=D4A4P6	Plcxd2	Phosphatidylinositol-specific phospholipase C, X domain-containing 2;Plcxd2;ortholog	PI-PLC X DOMAIN-CONTAINING PROTEIN 2 (PTHR13593:SF32)
RAT|RGD=1309753|UniProtKB=A0A096MJ99	Vamp4	Vesicle-associated membrane protein 4;Vamp4;ortholog	VESICLE-ASSOCIATED MEMBRANE PROTEIN 4 (PTHR46897:SF1)
RAT|RGD=1565641|UniProtKB=D3ZXR6	RGD1565641	RGD1565641;RGD1565641;ortholog	SI:CH211-282B22.1 (PTHR35544:SF4)
RAT|RGD=620486|UniProtKB=Q62956	Erbb4	Receptor tyrosine-protein kinase erbB-4;Erbb4;ortholog	RECEPTOR TYROSINE-PROTEIN KINASE ERBB-4 (PTHR24416:SF90)
RAT|RGD=2689|UniProtKB=P43219	Gipr	Gastric inhibitory polypeptide receptor;Gipr;ortholog	GASTRIC INHIBITORY POLYPEPTIDE RECEPTOR (PTHR45620:SF5)
RAT|RGD=61921|UniProtKB=Q9ESP4	Gpr88	Probable G-protein coupled receptor 88;Gpr88;ortholog	G-PROTEIN COUPLED RECEPTOR 88-RELATED (PTHR24240:SF143)	G-protein coupled receptor(PC00021)
RAT|RGD=1590611|UniProtKB=A0A096MJK1	Pknox2	PBX/knotted 1 homeobox 2;Pknox2;ortholog	HOMEOBOX PROTEIN PKNOX2 (PTHR11850:SF53)	DNA-directed RNA polymerase(PC00019);homeodomain transcription factor(PC00119)
RAT|RGD=1311360|UniProtKB=B2RYJ4	Aasdhppt	L-aminoadipate-semialdehyde dehydrogenase-phosphopantetheinyl transferase;Aasdhppt;ortholog	L-AMINOADIPATE-SEMIALDEHYDE DEHYDROGENASE-PHOSPHOPANTETHEINYL TRANSFERASE (PTHR12215:SF10)	transferase(PC00220)
RAT|RGD=1561708|UniProtKB=B1WC48	Zc4h2	Zc4h2 protein;Zc4h2;ortholog	ZINC FINGER C4H2 DOMAIN-CONTAINING PROTEIN (PTHR31058:SF2)
RAT|RGD=1305622|UniProtKB=Q6AYJ2	BOD1	Biorientation of chromosomes in cell division protein 1;Bod1;ortholog	BIORIENTATION OF CHROMOSOMES IN CELL DIVISION PROTEIN 1-RELATED (PTHR31532:SF10)
RAT|RGD=1305451|UniProtKB=D4A287	Bhlhe22	Basic helix-loop-helix family, member e22;Bhlhe22;ortholog	CLASS E BASIC HELIX-LOOP-HELIX PROTEIN 22 (PTHR19290:SF52)	basic helix-loop-helix transcription factor(PC00055);nuclease(PC00170)
RAT|RGD=68327|UniProtKB=P54256	Hap1	Huntingtin-associated protein 1;Hap1;ortholog	HUNTINGTIN-ASSOCIATED PROTEIN 1 (PTHR15751:SF14)	membrane traffic protein(PC00150)
RAT|RGD=1310261|UniProtKB=D3ZN93	Nhlh1	Nescient helix loop helix 1;Nhlh1;ortholog	HELIX-LOOP-HELIX PROTEIN 1 (PTHR13864:SF20)	basic helix-loop-helix transcription factor(PC00055);nucleic acid binding(PC00171)
RAT|RGD=620556|UniProtKB=P11662	MT-ND2	NADH-ubiquinone oxidoreductase chain 2;Mtnd2;ortholog	NADH-UBIQUINONE OXIDOREDUCTASE CHAIN 2 (PTHR46552:SF1)
RAT|RGD=1595847|UniProtKB=F1M6Z0	Trim66	Tripartite motif-containing 66;Trim66;ortholog	TRIPARTITE MOTIF-CONTAINING PROTEIN 66 (PTHR45915:SF7)
RAT|RGD=1562958|UniProtKB=Q4KMA2	Rad23b	UV excision repair protein RAD23 homolog B;Rad23b;ortholog	UV EXCISION REPAIR PROTEIN RAD23 HOMOLOG B (PTHR10621:SF13)	damaged DNA-binding protein(PC00086)
RAT|RGD=620529|UniProtKB=Q9R0U1	Ip6k2	Inositol hexakisphosphate kinase 2;Ip6k2;ortholog	INOSITOL HEXAKISPHOSPHATE KINASE 2 (PTHR12400:SF47)	kinase(PC00137)
RAT|RGD=1307096|UniProtKB=B0BN73	Nat9	N-acetyltransferase 9;Nat9;ortholog	N-ACETYLTRANSFERASE 9 (PTHR13256:SF16)
RAT|RGD=1309472|UniProtKB=Q5EBA8	Slc46a1	Proton-coupled folate transporter;Slc46a1;ortholog	PROTON-COUPLED FOLATE TRANSPORTER (PTHR23507:SF2)
RAT|RGD=619791|UniProtKB=F1LMI1	Bub1b	BUB1 mitotic checkpoint serine/threonine kinase B;Bub1b;ortholog	MITOTIC CHECKPOINT SERINE/THREONINE-PROTEIN KINASE BUB1 BETA (PTHR14030:SF15)
RAT|RGD=621021|UniProtKB=P63249	Pkia	cAMP-dependent protein kinase inhibitor alpha;Pkia;ortholog	CAMP-DEPENDENT PROTEIN KINASE INHIBITOR ALPHA (PTHR15416:SF2)	kinase inhibitor(PC00139)
RAT|RGD=1305557|UniProtKB=Q5HZE8	Tmem59l	Transmembrane protein 59-like;Tmem59l;ortholog	TRANSMEMBRANE PROTEIN 59-LIKE (PTHR28652:SF1)
RAT|RGD=1566154|UniProtKB=Q4QQU5	Yipf6	Protein YIPF6;Yipf6;ortholog	PROTEIN YIPF6 (PTHR21236:SF1)
RAT|RGD=1587490|UniProtKB=D4A9L2	Srsf1	RCG34610, isoform CRA_c;Srsf1;ortholog	SERINE/ARGININE-RICH SPLICING FACTOR 1 (PTHR23147:SF44)	mRNA splicing factor(PC00148)
RAT|RGD=1306269|UniProtKB=Q5JCS6	Sipa1l2	Signal-induced proliferation-associated 1-like protein 2;Sipa1l2;ortholog	SIGNAL-INDUCED PROLIFERATION-ASSOCIATED 1-LIKE PROTEIN 2 (PTHR15711:SF7)	G-protein modulator(PC00022)
RAT|RGD=1305402|UniProtKB=B0K015	Commd8	COMM domain containing 8;Commd8;ortholog	COMM DOMAIN-CONTAINING PROTEIN 8 (PTHR16231:SF0)
RAT|RGD=1311970|UniProtKB=A0A0G2K782	Zc2hc1a	Zinc finger, C2HC-type-containing 1A;Zc2hc1a;ortholog	ZINC FINGER C2HC DOMAIN-CONTAINING PROTEIN 1A (PTHR13555:SF25)
RAT|RGD=1565847|UniProtKB=F1LMA0	Zfp26	Zinc finger protein 26;Zfp26;ortholog	ZINC FINGER PROTEIN 26 (PTHR24376:SF132)	KRAB box transcription factor(PC00029)
RAT|RGD=2867|UniProtKB=P20695	Ifrd1	Interferon-related developmental regulator 1;Ifrd1;ortholog	INTERFERON-RELATED DEVELOPMENTAL REGULATOR 1 (PTHR12354:SF6)
RAT|RGD=2731|UniProtKB=P63003	Aes	Amino-terminal enhancer of split;Aes;ortholog	AMINO-TERMINAL ENHANCER OF SPLIT-RELATED (PTHR10814:SF29)	transcription cofactor(PC00217)
RAT|RGD=621654|UniProtKB=Q9EQZ1	Tsc22d3	TSC22 domain family protein 3;Tsc22d3;ortholog	TSC22 DOMAIN FAMILY PROTEIN 3 (PTHR12348:SF16)
RAT|RGD=3821|UniProtKB=P22063	Cntn2	Contactin-2;Cntn2;ortholog	CONTACTIN-2 (PTHR44170:SF16)
RAT|RGD=1311595|UniProtKB=F1LRC7	RGD1311595	Similar to KIAA2026 protein;RGD1311595;ortholog	RIKEN CDNA 9930021J03 GENE (PTHR31095:SF3)
RAT|RGD=1304738|UniProtKB=F1M8V2	Ube4b	Ubiquitination factor E4B;Ube4b;ortholog	UBIQUITIN CONJUGATION FACTOR E4 B (PTHR13931:SF14)	enzyme modulator(PC00095)
RAT|RGD=1307430|UniProtKB=Q6AY48	Pcbp3	Poly(RC) binding protein 3;Pcbp3;ortholog	POLY(RC)-BINDING PROTEIN 3 (PTHR10288:SF98)	enzyme modulator(PC00095);mRNA splicing factor(PC00148);ribonucleoprotein(PC00201);serine protease(PC00203)
RAT|RGD=1549724|UniProtKB=Q5PPP3	Tceal1	Transcription elongation factor A protein-like 1;Tceal1;ortholog	TRANSCRIPTION ELONGATION FACTOR A PROTEIN-LIKE 1 (PTHR14754:SF12)	transcription factor(PC00218)
RAT|RGD=1586322|UniProtKB=B0K009	Nrsn2	Neurensin 2;Nrsn2;ortholog	NEURENSIN-2 (PTHR14796:SF5)
RAT|RGD=620112|UniProtKB=Q99MA1	Cited2	Cbp/p300-interacting transactivator, with Glu/Asp-rich carboxy-terminal domain, 2;Cited2;ortholog	CBP/P300-INTERACTING TRANSACTIVATOR 2 (PTHR17045:SF7)	transcription cofactor(PC00217)
RAT|RGD=1307147|UniProtKB=Q498T4	Mrpl2	39S ribosomal protein L2, mitochondrial;Mrpl2;ortholog	39S RIBOSOMAL PROTEIN L2, MITOCHONDRIAL (PTHR13691:SF37)	ribosomal protein(PC00202)
RAT|RGD=1562437|UniProtKB=D4AE82	Tcerg1l	Similar to transcription elongation regulator 1-like (Predicted), isoform CRA_a;Tcerg1l;ortholog	TRANSCRIPTION ELONGATION REGULATOR 1-LIKE PROTEIN (PTHR15377:SF5)	transcription factor(PC00218)
RAT|RGD=1359718|UniProtKB=Q5U2Y0	Wdr45	WD repeat domain phosphoinositide-interacting protein 4;Wdr45;ortholog	WD REPEAT DOMAIN PHOSPHOINOSITIDE-INTERACTING PROTEIN 4 (PTHR11227:SF44)
RAT|RGD=727914|UniProtKB=Q6Y2E6	Rab40c	GTP-binding protein Rab40c;Rab40c;ortholog	RAS-RELATED PROTEIN RAB-40C (PTHR24073:SF365)
RAT|RGD=628719|UniProtKB=Q8K4D6	Cyp4x1	Cytochrome P450 4X1;Cyp4x1;ortholog	CYTOCHROME P450 4X1 (PTHR24291:SF63)	oxygenase(PC00177)
RAT|RGD=3668|UniProtKB=Q06226	Sgk1	Serine/threonine-protein kinase Sgk1;Sgk1;ortholog	SERINE/THREONINE-PROTEIN KINASE SGK1 (PTHR24356:SF300)	annexin(PC00050);calmodulin(PC00061);non-receptor serine/threonine protein kinase(PC00167);transfer/carrier protein(PC00219)
RAT|RGD=1584155|UniProtKB=G3V865	Slc25a28	RCG57761;Slc25a28;ortholog	MITOFERRIN-2 (PTHR45758:SF1)
RAT|RGD=620804|UniProtKB=P38656	Ssb	Lupus La protein homolog;Ssb;ortholog	LUPUS LA PROTEIN (PTHR22792:SF100)	ribonucleoprotein(PC00201)
RAT|RGD=628611|UniProtKB=Q8CH84	Elavl2	ELAV-like protein 2;Elavl2;ortholog	ELAV-LIKE PROTEIN 2 (PTHR10352:SF12)
RAT|RGD=631369|UniProtKB=Q80ZA3	Serpinf1	Alpha-2 antiplasmin;Serpinf1;ortholog	PIGMENT EPITHELIUM-DERIVED FACTOR (PTHR11461:SF84)	serine protease inhibitor(PC00204)
RAT|RGD=621322|UniProtKB=Q9R1U9	Rfng	Beta-1,3-N-acetylglucosaminyltransferase radical fringe;Rfng;ortholog	BETA-1,3-N-ACETYLGLUCOSAMINYLTRANSFERASE RADICAL FRINGE (PTHR10811:SF1)	glycosyltransferase(PC00111);signaling molecule(PC00207)
RAT|RGD=2289|UniProtKB=P30551	Cckar	Cholecystokinin receptor type A;Cckar;ortholog	CHOLECYSTOKININ RECEPTOR TYPE A (PTHR24241:SF120)	G-protein coupled receptor(PC00021)
RAT|RGD=1359348|UniProtKB=Q6MG82	Prrt1	Proline-rich transmembrane protein 1;Prrt1;ortholog	PROLINE-RICH TRANSMEMBRANE PROTEIN 1 (PTHR14948:SF21)
RAT|RGD=1304952|UniProtKB=Q5U2P6	Pianp	PILR alpha-associated neural protein;Pianp;ortholog	PILR ALPHA-ASSOCIATED NEURAL PROTEIN (PTHR32023:SF2)
RAT|RGD=61818|UniProtKB=P35563	Htr3a	5-hydroxytryptamine receptor 3A;Htr3a;ortholog	5-HYDROXYTRYPTAMINE RECEPTOR 3A (PTHR18945:SF52)	GABA receptor(PC00023);acetylcholine receptor(PC00037)
RAT|RGD=1311324|UniProtKB=A1L1L2	Tmem214	Transmembrane protein 214;Tmem214;ortholog	TRANSMEMBRANE PROTEIN 214 (PTHR13448:SF0)
RAT|RGD=1309971|UniProtKB=D4ADC6	SLC45A4	Solute carrier family 45, member 4;Slc45a4;ortholog	SOLUTE CARRIER FAMILY 45 MEMBER 4 (PTHR19432:SF7)	carbohydrate transporter(PC00067)
RAT|RGD=1561189|UniProtKB=B2GV94	Fam134c	Fam134c protein;Fam134c;ortholog	PROTEIN FAM134C (PTHR28659:SF1)
RAT|RGD=69270|UniProtKB=Q9JMD7	Slc5a7	High affinity choline transporter 1;Slc5a7;ortholog	HIGH AFFINITY CHOLINE TRANSPORTER 1 (PTHR45897:SF2)
RAT|RGD=1304991|UniProtKB=Q68FX7	Thoc5	THO complex subunit 5 homolog;Thoc5;ortholog	THO COMPLEX SUBUNIT 5 HOMOLOG (PTHR13375:SF3)
RAT|RGD=3841|UniProtKB=P41224	Tef	Thyrotroph embryonic factor;Tef;ortholog	THYROTROPH EMBRYONIC FACTOR (PTHR11988:SF24)	nucleic acid binding(PC00171);transcription factor(PC00218)
RAT|RGD=1310121|UniProtKB=A0A0G2K2D6	Tppp	Tubulin polymerization-promoting protein;Tppp;ortholog	TUBULIN POLYMERIZATION-PROMOTING PROTEIN (PTHR12932:SF18)	non-motor microtubule binding protein(PC00166)
RAT|RGD=620698|UniProtKB=D4A7U1	Zyx	Zyxin;Zyx;ortholog	ZYXIN (PTHR24212:SF1)	actin family cytoskeletal protein(PC00041);cell junction protein(PC00070);kinase modulator(PC00140)
RAT|RGD=2219|UniProtKB=O35923	Brca2	Breast cancer type 2 susceptibility protein homolog;Brca2;ortholog	BREAST CANCER TYPE 2 SUSCEPTIBILITY PROTEIN (PTHR11289:SF0)	damaged DNA-binding protein(PC00086)
RAT|RGD=628744|UniProtKB=O88407	Faim2	Protein lifeguard 2;Faim2;ortholog	PROTEIN LIFEGUARD 2 (PTHR23291:SF18)
RAT|RGD=1304679|UniProtKB=D4A4T9	Chordc1	Cysteine and histidine-rich domain-containing protein 1;Chordc1;ortholog	CYSTEINE AND HISTIDINE-RICH DOMAIN-CONTAINING PROTEIN 1 (PTHR12621:SF9)	signaling molecule(PC00207)
RAT|RGD=1307833|UniProtKB=G3V892	Nrsn1	Neurensin 1;Nrsn1;ortholog	NEURENSIN-1 (PTHR14796:SF6)
RAT|RGD=2859|UniProtKB=P41137	Id2	DNA-binding protein inhibitor ID-2;Id2;ortholog	DNA-BINDING PROTEIN INHIBITOR ID-2-RELATED (PTHR11723:SF5)	transcription factor(PC00218)
RAT|RGD=620172|UniProtKB=F1LZB7	Frmd4b	FERM domain-containing 4B;Frmd4b;ortholog	FERM DOMAIN-CONTAINING PROTEIN 4B (PTHR46079:SF1)
RAT|RGD=1311180|UniProtKB=Q5PQN9	Mrpl38	39S ribosomal protein L38, mitochondrial;Mrpl38;ortholog	39S RIBOSOMAL PROTEIN L38, MITOCHONDRIAL (PTHR11362:SF82)	protease inhibitor(PC00191)
RAT|RGD=1590688|UniProtKB=M0RDZ7	March9	Membrane-associated ring-CH-type finger 9;March9;ortholog	E3 UBIQUITIN-PROTEIN LIGASE MARCH9 (PTHR46053:SF4)
RAT|RGD=1306876|UniProtKB=Q5M9F6	Mthfs	5-formyltetrahydrofolate cyclo-ligase;Mthfs;ortholog	5-FORMYLTETRAHYDROFOLATE CYCLO-LIGASE (PTHR23407:SF1)	ligase(PC00142)
RAT|RGD=727838|UniProtKB=Q7M767	Ube2v2	Ubiquitin-conjugating enzyme E2 variant 2;Ube2v2;ortholog	UBIQUITIN-CONJUGATING ENZYME E2 VARIANT 2 (PTHR24068:SF177)
RAT|Ensembl=ENSRNOG00000042879|UniProtKB=D4A3X0	Cep192	Uncharacterized protein;Cep192;ortholog	CENTROSOMAL PROTEIN OF 192 KDA (PTHR16029:SF11)
RAT|RGD=1307778|UniProtKB=Q5PQM0	Tmem168	Transmembrane protein 168;Tmem168;ortholog	TRANSMEMBRANE PROTEIN 168 (PTHR14437:SF2)
RAT|RGD=628791|UniProtKB=P61203	Cops2	COP9 signalosome complex subunit 2;Cops2;ortholog	COP9 SIGNALOSOME COMPLEX SUBUNIT 2 (PTHR10678:SF3)
RAT|RGD=1311115|UniProtKB=G3V9Y9	Ap3s1	Adaptor-related protein complex 3, sigma 1 subunit;Ap3s1;ortholog	AP-3 COMPLEX SUBUNIT SIGMA-1 (PTHR11753:SF12)	vesicle coat protein(PC00235)
RAT|RGD=2218|UniProtKB=O54952	Brca1	Breast cancer type 1 susceptibility protein homolog;Brca1;ortholog	BREAST CANCER TYPE 1 SUSCEPTIBILITY PROTEIN (PTHR13763:SF0)	ubiquitin-protein ligase(PC00234)
RAT|RGD=629472|UniProtKB=P61810	Cdk5r1	Cyclin-dependent kinase 5 activator 1;Cdk5r1;ortholog	CYCLIN-DEPENDENT KINASE 5 ACTIVATOR 1 (PTHR23401:SF2)	kinase activator(PC00138)
RAT|RGD=1585145|UniProtKB=M0R6T1	Tatdn1	TatD DNase domain-containing 1;Tatdn1;ortholog	DEOXYRIBONUCLEASE TATDN1-RELATED (PTHR10060:SF15)
RAT|RGD=621122|UniProtKB=O35254	Gorasp1	Golgi reassembly-stacking protein 1;Gorasp1;ortholog	GOLGI REASSEMBLY-STACKING PROTEIN 1 (PTHR12893:SF2)
RAT|RGD=7678027|UniProtKB=A0A0G2K1E3	Kmt2b	Histone-lysine N-methyltransferase;Kmt2b;ortholog	HISTONE-LYSINE N-METHYLTRANSFERASE 2B (PTHR45838:SF3)
RAT|RGD=1310455|UniProtKB=D4A1U5	Tox	Thymocyte selection-associated HMG box gene (Predicted), isoform CRA_b;Tox;ortholog	THYMOCYTE SELECTION-ASSOCIATED HIGH MOBILITY GROUP BOX PROTEIN TOX (PTHR45781:SF4)
RAT|RGD=1598663|UniProtKB=A4GTP4	Elk1	ETS domain-containing protein Elk-1;Elk1;ortholog	ETS DOMAIN-CONTAINING PROTEIN ELK-1 (PTHR11849:SF178)	nucleic acid binding(PC00171);signaling molecule(PC00207);winged helix/forkhead transcription factor(PC00246)
RAT|RGD=1306360|UniProtKB=Q5PQJ8	Chfr	Checkpoint with forkhead and ring finger domains;Chfr;ortholog	E3 UBIQUITIN-PROTEIN LIGASE CHFR (PTHR16079:SF4)	ubiquitin-protein ligase(PC00234)
RAT|RGD=1305071|UniProtKB=D3ZVY5	Dleu7	Deleted in lymphocytic leukemia, 7;Dleu7;ortholog	LEUKEMIA-ASSOCIATED PROTEIN 7 (PTHR36961:SF1)
RAT|RGD=1359600|UniProtKB=Q5XIJ4	Fam210a	Protein FAM210A;Fam210a;ortholog	PROTEIN FAM210A (PTHR21377:SF1)
RAT|RGD=621402|UniProtKB=O35458	Slc32a1	Vesicular inhibitory amino acid transporter;Slc32a1;ortholog	VESICULAR INHIBITORY AMINO ACID TRANSPORTER (PTHR22950:SF221)	amino acid transporter(PC00046)
RAT|RGD=68320|UniProtKB=Q9ES14	Gabre	Gamma-aminobutyric acid receptor subunit epsilon;Gabre;ortholog	GAMMA-AMINOBUTYRIC ACID RECEPTOR SUBUNIT EPSILON (PTHR18945:SF397)	GABA receptor(PC00023);acetylcholine receptor(PC00037)
RAT|RGD=1308004|UniProtKB=Q3MID4	Shpk	Carbohydrate kinase-like, isoform CRA_b;Shpk;ortholog	SEDOHEPTULOKINASE (PTHR10196:SF67)	carbohydrate kinase(PC00065)
RAT|RGD=1565194|UniProtKB=Q0V8T5	Cntnap5b	Contactin-associated protein like 5-2;Cntnap5b;ortholog	CONTACTIN-ASSOCIATED PROTEIN LIKE 5-2 (PTHR15036:SF37)
RAT|RGD=1306322|UniProtKB=D3ZKB9	Tshz3	Teashirt homolog 3;Tshz3;ortholog	TEASHIRT HOMOLOG 3 (PTHR12487:SF5)	zinc finger transcription factor(PC00244)
RAT|RGD=3383|UniProtKB=P20651	Ppp3cb	Serine/threonine-protein phosphatase 2B catalytic subunit beta isoform;Ppp3cb;ortholog	SERINE/THREONINE-PROTEIN PHOSPHATASE 2B CATALYTIC SUBUNIT BETA ISOFORM (PTHR45673:SF7)
RAT|RGD=1305216|UniProtKB=Q4FZY2	Sirt6	Sirtuin 6;Sirt6;ortholog	NAD-DEPENDENT PROTEIN DEACETYLASE SIRTUIN-6 (PTHR45853:SF3)
RAT|RGD=1359132|UniProtKB=Q642B5	Armcx2	Armadillo repeat containing, X-linked 2;Armcx2;ortholog	ARMADILLO REPEAT-CONTAINING X-LINKED PROTEIN 2 (PTHR15712:SF9)
RAT|RGD=1305016|UniProtKB=E9PT71	Pard6g	Par-6 family cell polarity regulator gamma;Pard6g;ortholog	PARTITIONING DEFECTIVE 6 HOMOLOG GAMMA (PTHR14102:SF3)	tight junction(PC00214)
RAT|RGD=1311896|UniProtKB=F1LNW6	Ly6h	Lymphocyte antigen 6 complex, locus H (Predicted), isoform CRA_a;Ly6h;ortholog	LYMPHOCYTE ANTIGEN 6H (PTHR32217:SF5)
RAT|RGD=1311465|UniProtKB=D4AC69	Lmln	Leishmanolysin-like (Metallopeptidase M8 family) (Predicted), isoform CRA_a;Lmln;ortholog	LEISHMANOLYSIN-LIKE PEPTIDASE (PTHR10942:SF0)	cell adhesion molecule(PC00069);metalloprotease(PC00153)
RAT|RGD=628660|UniProtKB=Q9EPZ7	Slco1c1	Solute carrier organic anion transporter family member 1C1;Slco1c1;ortholog	SOLUTE CARRIER ORGANIC ANION TRANSPORTER FAMILY MEMBER 1C1 (PTHR11388:SF99)	protease inhibitor(PC00191);transporter(PC00227)
RAT|RGD=1561651|UniProtKB=D4ACN4	Zfp609	Zinc finger protein 609;Zfp609;ortholog	ZINC FINGER PROTEIN 609 (PTHR21564:SF2)
RAT|RGD=631378|UniProtKB=Q91ZF7	Aard	Alanine and arginine-rich domain-containing protein;Aard;ortholog	ALANINE AND ARGININE-RICH DOMAIN-CONTAINING PROTEIN (PTHR32289:SF2)
RAT|RGD=1307692|UniProtKB=D4AA13	Dmxl1	Dmx-like 1;Dmxl1;ortholog	DMX-LIKE PROTEIN 1 (PTHR13950:SF12)
RAT|RGD=1560320|UniProtKB=F1LTT7	Dennd4b	DENN domain-containing 4B;Dennd4b;ortholog	DENN DOMAIN-CONTAINING PROTEIN 4B (PTHR12296:SF18)
RAT|RGD=1307311|UniProtKB=B2GUZ3	Mthfd1l	Methylenetetrahydrofolate dehydrogenase (NADP+-dependent) 1-like;Mthfd1l;ortholog	MONOFUNCTIONAL C1-TETRAHYDROFOLATE SYNTHASE, MITOCHONDRIAL (PTHR43274:SF3)	ligase(PC00142)
RAT|RGD=1306437|UniProtKB=Q5M7T2	Spryd7	SPRY domain-containing protein 7;Spryd7;ortholog	SPRY DOMAIN-CONTAINING PROTEIN 7 (PTHR20951:SF2)
RAT|RGD=2321863|UniProtKB=D3Z840	Fanci	Fanconi anemia, complementation group I;Fanci;ortholog	FANCONI ANEMIA GROUP I PROTEIN (PTHR21818:SF0)
RAT|RGD=619892|UniProtKB=O88902	Ptpn23	Tyrosine-protein phosphatase non-receptor type 23 (Fragment);Ptpn23;ortholog	TYROSINE-PROTEIN PHOSPHATASE NON-RECEPTOR TYPE 23 (PTHR23030:SF30)
RAT|RGD=2409|UniProtKB=Q62951	Dpysl4	Dihydropyrimidinase-related protein 4 (Fragment);Dpysl4;ortholog	DIHYDROPYRIMIDINASE-RELATED PROTEIN 4 (PTHR11647:SF55)	metalloprotease(PC00153)
RAT|RGD=735110|UniProtKB=Q6RUG5	Ica1l	Islet cell autoantigen 1-like protein;Ica1l;ortholog	ISLET CELL AUTOANTIGEN 1-LIKE PROTEIN (PTHR10164:SF5)
RAT|RGD=620557|UniProtKB=P05506	ND3	NADH-ubiquinone oxidoreductase chain 3;Mtnd3;ortholog	NADH-UBIQUINONE OXIDOREDUCTASE CHAIN 3 (PTHR11058:SF9)
RAT|RGD=1549745|UniProtKB=Q6AYK9	Cdyl	Chromodomain Y-like protein;Cdyl;ortholog	CHROMODOMAIN Y-LIKE PROTEIN (PTHR43684:SF5)
RAT|Ensembl=ENSRNOG00000050343|UniProtKB=M0R8J3	Jmy	Junction mediating and regulatory protein, p53 cofactor;Jmy;ortholog	JUNCTION-MEDIATING AND -REGULATORY PROTEIN (PTHR23330:SF8)
RAT|RGD=1307966|UniProtKB=D3ZT47	Fam171a2	Family with sequence similarity 171, member A2;Fam171a2;ortholog	PROTEIN FAM171A2 (PTHR31626:SF3)
RAT|RGD=1305656|UniProtKB=B0BN16	Igfbpl1	Insulin-like growth factor binding protein-like 1;Igfbpl1;ortholog	INSULIN-LIKE GROWTH FACTOR-BINDING PROTEIN-LIKE 1 (PTHR14186:SF16)
RAT|RGD=2320105|UniProtKB=D3ZZH5	Fam196b	Family with sequence similarity 196, member B;Fam196b;ortholog	PROTEIN FAM196B (PTHR28682:SF2)
RAT|RGD=1583734|UniProtKB=Q3T1H2	NGRN	Neugrin;Ngrn;ortholog	NEUGRIN (PTHR13475:SF3)
RAT|RGD=620630|UniProtKB=Q9QYN8	HRH3	Histamine H3 receptor;Hrh3;ortholog	HISTAMINE H3 RECEPTOR (PTHR24247:SF194)	G-protein coupled receptor(PC00021)
RAT|RGD=621807|UniProtKB=P62634	Cnbp	Cellular nucleic acid-binding protein;Cnbp;ortholog	CELLULAR NUCLEIC ACID-BINDING PROTEIN (PTHR23002:SF67)
RAT|RGD=1593290|UniProtKB=D4A4V3	Klf3	Kruppel-like factor 3;Klf3;ortholog	KRUEPPEL-LIKE FACTOR 3 (PTHR23235:SF48)	DNA binding protein(PC00009);transcription cofactor(PC00217);zinc finger transcription factor(PC00244)
RAT|RGD=628664|UniProtKB=Q08469	Slc6a15	Sodium-dependent neutral amino acid transporter B(0)AT2;Slc6a15;ortholog	SODIUM-DEPENDENT NEUTRAL AMINO ACID TRANSPORTER B(0)AT2 (PTHR11616:SF101)	cation transporter(PC00068)
RAT|RGD=631426|UniProtKB=Q9JJW3	Usmg5	Up-regulated during skeletal muscle growth protein 5;Usmg5;ortholog	UP-REGULATED DURING SKELETAL MUSCLE GROWTH PROTEIN 5 (PTHR34038:SF1)
RAT|RGD=1359439|UniProtKB=Q5HZA3	Zcchc12	Zinc finger CCHC domain-containing protein 12;Zcchc12;ortholog	ZINC FINGER CCHC DOMAIN-CONTAINING PROTEIN 12 (PTHR23095:SF18)
RAT|RGD=620173|UniProtKB=Q99PD6	Tgfb1i1	Transforming growth factor beta-1-induced transcript 1 protein;Tgfb1i1;ortholog	TRANSFORMING GROWTH FACTOR BETA-1-INDUCED TRANSCRIPT 1 PROTEIN (PTHR24216:SF27)	actin family cytoskeletal protein(PC00041)
RAT|RGD=2288|UniProtKB=P01355	Cck	Cholecystokinin;Cck;ortholog	CHOLECYSTOKININ (PTHR10786:SF0)
RAT|RGD=3218|UniProtKB=Q63366	Nxph1	Neurexophilin-1;Nxph1;ortholog	NEUREXOPHILIN-1 (PTHR17103:SF13)	signaling molecule(PC00207)
RAT|RGD=1306508|UniProtKB=D3ZF97	Erlec1	Endoplasmic reticulum lectin 1;Erlec1;ortholog	ENDOPLASMIC RETICULUM LECTIN 1 (PTHR15414:SF0)
RAT|RGD=1310416|UniProtKB=D3ZRG3	Zfp358	RCG58974;Zfp358;ortholog	ZINC FINGER PROTEIN 572 (PTHR24399:SF25)
RAT|RGD=1309907|UniProtKB=D4A6M0	Sypl2	Mitsugumin 29 (Predicted);Sypl2;ortholog	SYNAPTOPHYSIN-LIKE PROTEIN 2 (PTHR10306:SF8)	membrane trafficking regulatory protein(PC00151)
RAT|RGD=1306361|UniProtKB=F1M7B8	Ube3a	Ubiquitin protein ligase E3A;Ube3a;ortholog	UBIQUITIN-PROTEIN LIGASE E3A (PTHR45622:SF16)
RAT|RGD=621415|UniProtKB=Q9R1T9	Elk1	Potassium voltage-gated channel subfamily H member 4;Kcnh4;ortholog	POTASSIUM VOLTAGE-GATED CHANNEL SUBFAMILY H MEMBER 4 (PTHR10217:SF435)
RAT|RGD=620712|UniProtKB=G3V6B9	Ptpn4	Tyrosine-protein phosphatase non-receptor type;Ptpn4;ortholog	TYROSINE-PROTEIN PHOSPHATASE NON-RECEPTOR TYPE 4 (PTHR45706:SF7)
RAT|RGD=1304846|UniProtKB=Q400C7	Amz2	Archaemetzincin-2;Amz2;ortholog	ARCHAEMETZINCIN-2 (PTHR32205:SF5)
RAT|RGD=727829|UniProtKB=Q99P55	Sgpp1	Sphingosine-1-phosphate phosphatase 1;Sgpp1;ortholog	SPHINGOSINE-1-PHOSPHATE PHOSPHATASE 1 (PTHR14969:SF28)	phosphatase(PC00181)
RAT|RGD=2653|UniProtKB=Q05683	Gad2	Glutamate decarboxylase 2;Gad2;ortholog	GLUTAMATE DECARBOXYLASE 2 (PTHR45677:SF8)
RAT|RGD=1310143|UniProtKB=Q5HZA6	Prepl	Prolyl endopeptidase-like;Prepl;ortholog	PROLYL ENDOPEPTIDASE-LIKE (PTHR11757:SF12)	serine protease(PC00203)
RAT|RGD=621612|UniProtKB=P20068	Nts	Neurotensin/neuromedin N;Nts;ortholog	NEUROTENSIN/NEUROMEDIN N (PTHR15356:SF0)
RAT|RGD=631379|UniProtKB=G3V7X8	Cyp26b1	Cytochrome P450 26B1;Cyp26b1;ortholog	CYTOCHROME P450 26B1 (PTHR24286:SF177)	oxygenase(PC00177)
RAT|RGD=735179|UniProtKB=Q6P501	Laptm4a	Lysosomal-associated transmembrane protein 4A;Laptm4a;ortholog	LYSOSOMAL-ASSOCIATED TRANSMEMBRANE PROTEIN 4A (PTHR12479:SF5)	transporter(PC00227)
RAT|RGD=2874|UniProtKB=P15473	Igfbp3	Insulin-like growth factor-binding protein 3;Igfbp3;ortholog	INSULIN-LIKE GROWTH FACTOR-BINDING PROTEIN 3 (PTHR11551:SF3)	protease inhibitor(PC00191)
RAT|RGD=2958|UniProtKB=P63251	Kcnj3	G protein-activated inward rectifier potassium channel 1;Kcnj3;ortholog	G PROTEIN-ACTIVATED INWARD RECTIFIER POTASSIUM CHANNEL 1 (PTHR11767:SF16)
RAT|RGD=1305127|UniProtKB=Q5FVI5	Txnl4b	Thioredoxin-like 4B;Txnl4b;ortholog	THIOREDOXIN-LIKE PROTEIN 4B (PTHR12052:SF4)
RAT|RGD=1595713|UniProtKB=A0A0G2K1B7	N4bp2l1	Uncharacterized protein;N4bp2l1;ortholog	NEDD4-BINDING PROTEIN 2-LIKE 1 (PTHR13308:SF5)
RAT|RGD=1311959|UniProtKB=B0BN19	Rab22a	RAB22A, member RAS oncogene family;Rab22a;ortholog	RAS-RELATED PROTEIN RAB-22A (PTHR24073:SF910)
RAT|RGD=628902|UniProtKB=Q6P788	Atf5	Cyclic AMP-dependent transcription factor ATF-5;Atf5;ortholog	CYCLIC AMP-DEPENDENT TRANSCRIPTION FACTOR ATF-5 (PTHR13044:SF3)
RAT|RGD=1311530|UniProtKB=F1M8M1	Tmem108	Transmembrane protein 108;Tmem108;ortholog	TRANSMEMBRANE PROTEIN 108 (PTHR28673:SF1)
RAT|RGD=2195|UniProtKB=P54690	Bcat1	Branched-chain-amino-acid aminotransferase, cytosolic;Bcat1;ortholog	BRANCHED-CHAIN-AMINO-ACID AMINOTRANSFERASE, CYTOSOLIC (PTHR11825:SF44)	transaminase(PC00216)
RAT|RGD=1310889|UniProtKB=D4ACM2	Mad2l1	MAD2 (Mitotic arrest deficient, homolog)-like 1 (Yeast) (Predicted), isoform CRA_a;Mad2l1;ortholog	MITOTIC SPINDLE ASSEMBLY CHECKPOINT PROTEIN MAD2A (PTHR11842:SF11)
RAT|RGD=621059|UniProtKB=G3V802	Ccna2	Cyclin A2;Ccna2;ortholog	CYCLIN-A2 (PTHR10177:SF69)	kinase activator(PC00138)
RAT|RGD=2652|UniProtKB=P18088	Gad1	Glutamate decarboxylase 1;Gad1;ortholog	GLUTAMATE DECARBOXYLASE 1 (PTHR45677:SF5)	decarboxylase(PC00089)
RAT|RGD=62005|UniProtKB=Q9QYV1	Tmeff1	Tomoregulin-1;Tmeff1;ortholog	PROTEIN MSANTD3-TMEFF1-RELATED (PTHR10574:SF9)	extracellular matrix linker protein(PC00101);protease inhibitor(PC00191);receptor(PC00197)
RAT|RGD=727917|UniProtKB=Q8CGV7	Thtpa	Thiamine-triphosphatase;Thtpa;ortholog	THIAMINE-TRIPHOSPHATASE (PTHR14586:SF1)
RAT|RGD=1310463|UniProtKB=D3ZIP9	Zfp68	Zinc finger protein 68;Zfp68;ortholog	KRAB-CONTAINING ZINC-FINGER PROTEIN KRAZ2 (PTHR24377:SF779)
RAT|RGD=620084|UniProtKB=Q8R4C0	Capn5	Calpain-5;Capn5;ortholog	CALPAIN-5 (PTHR10183:SF379)	annexin(PC00050);calmodulin(PC00061);cysteine protease(PC00081)
RAT|RGD=2348|UniProtKB=Q05941	Chrna7	Neuronal acetylcholine receptor subunit alpha-7;Chrna7;ortholog	CHRNA7-FAM7A FUSION PROTEIN-RELATED (PTHR18945:SF760)	GABA receptor(PC00023);acetylcholine receptor(PC00037)
RAT|RGD=1305378|UniProtKB=A0A0G2JXT6	Mtmr6	Myotubularin-related protein 6;Mtmr6;ortholog	MYOTUBULARIN-RELATED PROTEIN 6 (PTHR10807:SF34)	phosphatase(PC00181)
RAT|RGD=1566319|UniProtKB=B2GUV6	Sesn2	RCG31441;Sesn2;ortholog	SESTRIN-2 (PTHR12474:SF2)	peroxidase(PC00180)
RAT|RGD=1306541|UniProtKB=D3ZVF3	Pik3c2b	Phosphatidylinositol-4-phosphate 3-kinase, catalytic subunit type 2 beta;Pik3c2b;ortholog	PHOSPHATIDYLINOSITOL 4-PHOSPHATE 3-KINASE C2 DOMAIN-CONTAINING SUBUNIT BETA (PTHR10048:SF30)	kinase(PC00137)
RAT|RGD=1310149|UniProtKB=F1LUC1	Fam13c	Family with sequence similarity 13, member C;Fam13c;ortholog	PROTEIN FAM13C (PTHR15904:SF19)
RAT|RGD=708500|UniProtKB=O88788	Alg10b	Putative Dol-P-Glc:Glc(2)Man(9)GlcNAc(2)-PP-Dol alpha-1,2-glucosyltransferase; Alg10b; ortholog	DOL-P-GLC:GLC(2)MAN(9)GLCNAC(2)-PP-DOL ALPHA-1,2-GLUCOSYLTRANSFERASE-RELATED (PTHR12989:SF10)
RAT|RGD=1592975|UniProtKB=B2RYT6	Tceal9	Transcription elongation factor A-like 9; Tceal9; ortholog	TRANSCRIPTION ELONGATION FACTOR A PROTEIN-LIKE 9 (PTHR14754:SF6)	transcription factor
RAT|RGD=1304790|UniProtKB=Q4KLG0	1304790	Family with sequence similarity 43, member A; LOC100909474; ortholog	PROTEIN FAM43A (PTHR11232:SF36)	signaling molecule
RAT|RGD=1566084|UniProtKB=D3ZUH5	Prr36	Proline-rich 36; Prr36; ortholog
RAT|GeneID=64646|UniProtKB=Q4FZT6	Q4FZT6	Histone H2A type 3; unassigned; ortholog	HISTONE H2A TYPE 3 (PTHR23430:SF220)	histone
RAT|Ensembl=ENSRNOG00000046492|UniProtKB=M0R7R7	Nemp1	Uncharacterized protein; Nemp1; ortholog	NUCLEAR ENVELOPE INTEGRAL MEMBRANE PROTEIN 1 (PTHR13598:SF2)
RAT|RGD=619938|UniProtKB=P17955	Nup62	Nuclear pore glycoprotein p62;Nup62;ortholog	NUCLEAR PORE GLYCOPROTEIN P62 (PTHR12084:SF12)	transporter(PC00227)
RAT|RGD=1304936|UniProtKB=G3V9A7	Mtfr1	Mitochondrial fission regulator 1;Mtfr1;ortholog	MITOCHONDRIAL FISSION REGULATOR 1 (PTHR14215:SF1)
RAT|RGD=1594541|UniProtKB=D3ZXP1	Ttc28	Tetratricopeptide repeat domain 28;Ttc28;ortholog	TETRATRICOPEPTIDE REPEAT PROTEIN 28 (PTHR10098:SF106)	transmembrane receptor regulatory/adaptor protein(PC00226)
RAT|RGD=1311361|UniProtKB=Q641Z1	Lin54	Protein lin-54 homolog;Lin54;ortholog	PROTEIN LIN-54 HOMOLOG (PTHR12446:SF36)
RAT|RGD=1561913|UniProtKB=P83868	Ptges3	Prostaglandin E synthase 3;Ptges3;ortholog	PROSTAGLANDIN E SYNTHASE 3 (PTHR22932:SF3)	chaperone(PC00072)
RAT|RGD=3657|UniProtKB=Q63548	Sema3a	Semaphorin-3A;Sema3a;ortholog	SEMAPHORIN-3A (PTHR11036:SF23)	membrane-bound signaling molecule(PC00152)
RAT|RGD=1359694|UniProtKB=P62836	Rap1a	Ras-related protein Rap-1A;Rap1a;ortholog	RAS-RELATED PROTEIN RAP-1A (PTHR24070:SF395)	small GTPase(PC00208)
RAT|RGD=1305695|UniProtKB=B2GV58	Lsm14a	LSM14A mRNA-processing body assembly factor;Lsm14a;ortholog	PROTEIN LSM14 HOMOLOG A (PTHR13586:SF2)	RNA binding protein(PC00031)
RAT|RGD=2203|UniProtKB=Q62896	Bet1	BET1 homolog;Bet1;ortholog	BET1 HOMOLOG (PTHR12791:SF28)	SNARE protein(PC00034)
RAT|RGD=621095|UniProtKB=P84245	H3f3b	Histone H3.3;H3f3b;ortholog	HISTONE H3.3 (PTHR11426:SF166)
RAT|RGD=3626|UniProtKB=P10362	Scg2	Secretogranin-2;Scg2;ortholog	SECRETOGRANIN-2 (PTHR15119:SF0)
RAT|RGD=1306225|UniProtKB=Q4V888	Tmem55a	Type 2 phosphatidylinositol 4,5-bisphosphate 4-phosphatase;Pip4p2;ortholog	TYPE 2 PHOSPHATIDYLINOSITOL 4,5-BISPHOSPHATE 4-PHOSPHATASE (PTHR21014:SF5)
RAT|RGD=3117|UniProtKB=P02803	MT1	Metallothionein-1;Mt1;ortholog	METALLOTHIONEIN-1 (PTHR23299:SF36)
RAT|RGD=1311521|UniProtKB=Q641X8	Eif3e	Eukaryotic translation initiation factor 3 subunit E;Eif3e;ortholog	EUKARYOTIC TRANSLATION INITIATION FACTOR 3 SUBUNIT E (PTHR10317:SF0)	translation initiation factor(PC00224)
RAT|RGD=1307327|UniProtKB=G3V9N7	Pacsin3	Protein kinase C and casein kinase substrate in neurons 3;Pacsin3;ortholog	PROTEIN KINASE C AND CASEIN KINASE SUBSTRATE IN NEURONS PROTEIN 3 (PTHR23065:SF18)	actin family cytoskeletal protein(PC00041);membrane trafficking regulatory protein(PC00151)
RAT|RGD=1305009|UniProtKB=A8QIC3	DNAJC9	DnaJ (Hsp40) homolog, subfamily C, member 9 (Predicted);Dnajc9;ortholog	DNAJ HOMOLOG SUBFAMILY C MEMBER 9 (PTHR44144:SF1)
RAT|RGD=3192|UniProtKB=P13084	Npm1	Nucleophosmin;Npm1;ortholog	NUCLEOPHOSMIN (PTHR22747:SF28)	chaperone(PC00072)

## Sheet: GO_BP_miCox79_down
Analysis Type:	PANTHER Overrepresentation Test (Released 20190711)
Annotation Version and Release Date:	GO Ontology database Released 2020-01-03
Analyzed List:	Client Text Box Input (Rattus norvegicus)
Reference List:	Rattus norvegicus (all genes in database)
Test Type:	FISHER
Correction:	FDR
GO biological process complete	Rattus norvegicus - REFLIST (21465)	Client Text Box Input (562)	Client Text Box Input (expected)	Client Text Box Input (over/under)	Client Text Box Input (fold Enrichment)	Client Text Box Input (raw P-value)	Client Text Box Input (FDR)
negative regulation of amyloid fibril formation (GO:1905907)	4	4	0.1	+	38.19	2.7e-05	0.00103
neurofilament bundle assembly (GO:0033693)	3	3	0.08	+	38.19	0.000312	0.00825
response to acrylamide (GO:1903937)	4	3	0.1	+	28.65	0.000536	0.013
positive regulation of melanocyte differentiation (GO:0045636)	5	3	0.13	+	22.92	0.000841	0.0192
farnesyl diphosphate biosynthetic process (GO:0045337)	5	3	0.13	+	22.92	0.000841	0.0191
cholesterol esterification (GO:0034435)	5	3	0.13	+	22.92	0.000841	0.0191
sterol esterification (GO:0034434)	5	3	0.13	+	22.92	0.000841	0.0191
steroid esterification (GO:0034433)	5	3	0.13	+	22.92	0.000841	0.0191
regulation of amyloid fibril formation (GO:1905906)	7	4	0.18	+	21.83	0.00012	0.00376
positive regulation of cholesterol biosynthetic process (GO:0045542)	8	4	0.21	+	19.1	0.000176	0.00515
positive regulation of cholesterol metabolic process (GO:0090205)	8	4	0.21	+	19.1	0.000176	0.00514
positive regulation of sterol biosynthetic process (GO:0106120)	8	4	0.21	+	19.1	0.000176	0.00513
farnesyl diphosphate metabolic process (GO:0045338)	6	3	0.16	+	19.1	0.00124	0.0258
intermediate filament bundle assembly (GO:0045110)	6	3	0.16	+	19.1	0.00124	0.0258
positive regulation of transcription from RNA polymerase II promoter in response to hypoxia (GO:0061419)	6	3	0.16	+	19.1	0.00124	0.0257
endocardium morphogenesis (GO:0003160)	6	3	0.16	+	19.1	0.00124	0.0257
regulation of melanocyte differentiation (GO:0045634)	7	3	0.18	+	16.37	0.00173	0.0341
smooth muscle cell proliferation (GO:0048659)	7	3	0.18	+	16.37	0.00173	0.0341
positive regulation of pigment cell differentiation (GO:0050942)	7	3	0.18	+	16.37	0.00173	0.034
response to caloric restriction (GO:0061771)	7	3	0.18	+	16.37	0.00173	0.034
endothelial cell fate commitment (GO:0060839)	7	3	0.18	+	16.37	0.00173	0.034
glyoxylate metabolic process (GO:0046487)	7	3	0.18	+	16.37	0.00173	0.0339
regulation of extracellular matrix constituent secretion (GO:0003330)	7	3	0.18	+	16.37	0.00173	0.0339
cranial suture morphogenesis (GO:0060363)	12	5	0.31	+	15.91	5.1e-05	0.00183
regulation of extracellular matrix assembly (GO:1901201)	13	5	0.34	+	14.69	6.91e-05	0.00238
metanephric nephron tubule morphogenesis (GO:0072282)	8	3	0.21	+	14.32	0.00234	0.043
positive regulation of postsynaptic membrane organization (GO:1901628)	8	3	0.21	+	14.32	0.00234	0.043
L-aspartate transmembrane transport (GO:0070778)	8	3	0.21	+	14.32	0.00234	0.0429
L-glutamate import across plasma membrane (GO:0098712)	8	3	0.21	+	14.32	0.00234	0.0429
positive regulation of developmental pigmentation (GO:0048087)	8	3	0.21	+	14.32	0.00234	0.0428
positive regulation of cardiac epithelial to mesenchymal transition (GO:0062043)	8	3	0.21	+	14.32	0.00234	0.0428
positive regulation of cholesterol esterification (GO:0010873)	8	3	0.21	+	14.32	0.00234	0.0427
positive regulation of dopamine metabolic process (GO:0045964)	8	3	0.21	+	14.32	0.00234	0.0427
positive regulation of catecholamine metabolic process (GO:0045915)	8	3	0.21	+	14.32	0.00234	0.0426
craniofacial suture morphogenesis (GO:0097094)	20	7	0.52	+	13.37	3.86e-06	0.000187
peripheral nervous system axon regeneration (GO:0014012)	12	4	0.31	+	12.73	0.000598	0.0143
apical protein localization (GO:0045176)	12	4	0.31	+	12.73	0.000598	0.0143
negative regulation of long-term synaptic potentiation (GO:1900272)	12	4	0.31	+	12.73	0.000598	0.0142
axon regeneration (GO:0031103)	34	11	0.89	+	12.36	1.25e-08	1.17e-06
regulation of cholesterol biosynthetic process (GO:0045540)	19	6	0.5	+	12.06	3.15e-05	0.00118
regulation of sterol biosynthetic process (GO:0106118)	19	6	0.5	+	12.06	3.15e-05	0.00117
epithelial cell fate commitment (GO:0072148)	16	5	0.42	+	11.94	0.000154	0.00463
regulation of transcription from RNA polymerase II promoter in response to hypoxia (GO:0061418)	13	4	0.34	+	11.75	0.000766	0.0176
cellular response to low-density lipoprotein particle stimulus (GO:0071404)	23	7	0.6	+	11.62	8.29e-06	0.000365
cellular response to cholesterol (GO:0071397)	20	6	0.52	+	11.46	4e-05	0.00146
neuron projection regeneration (GO:0031102)	44	13	1.15	+	11.28	1.48e-09	1.65e-07
cellular response to sterol (GO:0036315)	24	7	0.63	+	11.14	1.05e-05	0.000443
cholesterol biosynthetic process (GO:0006695)	32	9	0.84	+	10.74	7.27e-07	4.19e-05
regulation of receptor clustering (GO:1903909)	18	5	0.47	+	10.61	0.000244	0.00676
positive regulation of extracellular matrix organization (GO:1903055)	22	6	0.58	+	10.42	6.27e-05	0.0022
regulation of triglyceride biosynthetic process (GO:0010866)	22	6	0.58	+	10.42	6.27e-05	0.0022
glial cell fate commitment (GO:0021781)	15	4	0.39	+	10.19	0.0012	0.0255
angiotensin-activated signaling pathway (GO:0038166)	15	4	0.39	+	10.19	0.0012	0.0254
lens fiber cell development (GO:0070307)	15	4	0.39	+	10.19	0.0012	0.0254
regulation of extracellular matrix disassembly (GO:0010715)	15	4	0.39	+	10.19	0.0012	0.0254
positive regulation of stem cell differentiation (GO:2000738)	23	6	0.6	+	9.96	7.74e-05	0.00262
muscle cell proliferation (GO:0033002)	23	6	0.6	+	9.96	7.74e-05	0.00262
secondary alcohol biosynthetic process (GO:1902653)	35	9	0.92	+	9.82	1.37e-06	7.47e-05
regulation of cholesterol metabolic process (GO:0090181)	32	8	0.84	+	9.55	6.4e-06	0.000289
sterol biosynthetic process (GO:0016126)	42	10	1.1	+	9.09	6.51e-07	3.81e-05
positive regulation of cholesterol efflux (GO:0010875)	17	4	0.45	+	8.99	0.00178	0.0345
positive regulation of triglyceride biosynthetic process (GO:0010867)	17	4	0.45	+	8.99	0.00178	0.0345
positive regulation of steroid metabolic process (GO:0045940)	34	8	0.89	+	8.99	9.39e-06	0.000403
ventricular trabecula myocardium morphogenesis (GO:0003222)	17	4	0.45	+	8.99	0.00178	0.0344
positive regulation of alcohol biosynthetic process (GO:1902932)	30	7	0.79	+	8.91	3.59e-05	0.00133
lens morphogenesis in camera-type eye (GO:0002089)	26	6	0.68	+	8.81	0.000138	0.00427
cellular response to lipoprotein particle stimulus (GO:0071402)	35	8	0.92	+	8.73	1.13e-05	0.000476
response to lipoprotein particle (GO:0055094)	31	7	0.81	+	8.62	4.3e-05	0.00156
negative regulation of homotypic cell-cell adhesion (GO:0034111)	18	4	0.47	+	8.49	0.00213	0.0397
negative regulation of glial cell proliferation (GO:0060253)	18	4	0.47	+	8.49	0.00213	0.0397
cellular response to iron ion (GO:0071281)	18	4	0.47	+	8.49	0.00213	0.0396
positive regulation of steroid biosynthetic process (GO:0010893)	27	6	0.71	+	8.49	0.000165	0.00489
venous blood vessel development (GO:0060841)	18	4	0.47	+	8.49	0.00213	0.0396
neurotransmitter catabolic process (GO:0042135)	18	4	0.47	+	8.49	0.00213	0.0395
negative regulation of platelet activation (GO:0010544)	18	4	0.47	+	8.49	0.00213	0.0395
negative regulation of leukocyte chemotaxis (GO:0002689)	18	4	0.47	+	8.49	0.00213	0.0394
regulation of extracellular matrix organization (GO:1903053)	41	9	1.07	+	8.38	4.24e-06	0.000203
central nervous system myelination (GO:0022010)	23	5	0.6	+	8.3	0.000642	0.0152
axon ensheathment in central nervous system (GO:0032291)	23	5	0.6	+	8.3	0.000642	0.0152
response to axon injury (GO:0048678)	84	18	2.2	+	8.18	9.96e-11	1.46e-08
L-glutamate transmembrane transport (GO:0015813)	19	4	0.5	+	8.04	0.00252	0.0454
intracellular lipid transport (GO:0032365)	24	5	0.63	+	7.96	0.000759	0.0175
astrocyte differentiation (GO:0048708)	60	12	1.57	+	7.64	2.58e-07	1.72e-05
acidic amino acid transport (GO:0015800)	35	7	0.92	+	7.64	8.43e-05	0.00279
intermediate filament organization (GO:0045109)	25	5	0.65	+	7.64	0.000892	0.0201
negative regulation of smooth muscle cell migration (GO:0014912)	25	5	0.65	+	7.64	0.000892	0.0201
response to sterol (GO:0036314)	41	8	1.07	+	7.45	3.07e-05	0.00115
skeletal muscle tissue regeneration (GO:0043403)	41	8	1.07	+	7.45	3.07e-05	0.00115
tissue regeneration (GO:0042246)	82	16	2.15	+	7.45	3.58e-09	3.61e-07
glial cell migration (GO:0008347)	41	8	1.07	+	7.45	3.07e-05	0.00115
ERK1 and ERK2 cascade (GO:0070371)	36	7	0.94	+	7.43	9.84e-05	0.00319
oligodendrocyte differentiation (GO:0048709)	93	18	2.43	+	7.39	4.23e-10	5.38e-08
negative regulation of hydrogen peroxide-induced cell death (GO:1903206)	26	5	0.68	+	7.34	0.00104	0.0227
positive regulation of oligodendrocyte differentiation (GO:0048714)	26	5	0.68	+	7.34	0.00104	0.0227
negative regulation of response to reactive oxygen species (GO:1901032)	26	5	0.68	+	7.34	0.00104	0.0226
response to cholesterol (GO:0070723)	37	7	0.97	+	7.23	0.000115	0.00362
epithelial tube branching involved in lung morphogenesis (GO:0060441)	32	6	0.84	+	7.16	0.00037	0.00947
positive regulation of bone resorption (GO:0045780)	27	5	0.71	+	7.07	0.00121	0.0256
neurotransmitter uptake (GO:0001504)	27	5	0.71	+	7.07	0.00121	0.0255
positive regulation of cholesterol transport (GO:0032376)	27	5	0.71	+	7.07	0.00121	0.0255
positive regulation of sterol transport (GO:0032373)	27	5	0.71	+	7.07	0.00121	0.0255
somatic stem cell division (GO:0048103)	27	5	0.71	+	7.07	0.00121	0.0254
positive regulation of bone remodeling (GO:0046852)	27	5	0.71	+	7.07	0.00121	0.0254
muscle cell migration (GO:0014812)	27	5	0.71	+	7.07	0.00121	0.0254
cellular response to follicle-stimulating hormone stimulus (GO:0071372)	28	5	0.73	+	6.82	0.0014	0.0283
lens fiber cell differentiation (GO:0070306)	28	5	0.73	+	6.82	0.0014	0.0282
oligodendrocyte development (GO:0014003)	51	9	1.34	+	6.74	1.99e-05	0.000793
regulation of astrocyte differentiation (GO:0048710)	34	6	0.89	+	6.74	0.000493	0.0121
cholesterol metabolic process (GO:0008203)	102	18	2.67	+	6.74	1.56e-09	1.73e-07
secondary alcohol metabolic process (GO:1902652)	116	20	3.04	+	6.59	2.77e-10	3.7e-08
negative regulation of chemotaxis (GO:0050922)	58	10	1.52	+	6.59	8.3e-06	0.000365
prostate gland epithelium morphogenesis (GO:0060740)	29	5	0.76	+	6.59	0.0016	0.0318
cellular response to estradiol stimulus (GO:0071392)	54	9	1.41	+	6.37	2.98e-05	0.00113
regulation of alcohol biosynthetic process (GO:1902930)	54	9	1.41	+	6.37	2.98e-05	0.00113
negative regulation of cellular response to drug (GO:2001039)	30	5	0.79	+	6.37	0.00183	0.0353
astrocyte development (GO:0014002)	36	6	0.94	+	6.37	0.000645	0.0151
sterol metabolic process (GO:0016125)	114	19	2.98	+	6.37	1.28e-09	1.46e-07
positive regulation of glial cell differentiation (GO:0045687)	49	8	1.28	+	6.24	9.4e-05	0.00307
negative regulation of endothelial cell proliferation (GO:0001937)	43	7	1.13	+	6.22	0.000262	0.00717
prostate gland morphogenesis (GO:0060512)	31	5	0.81	+	6.16	0.00208	0.0389
epidermal growth factor receptor signaling pathway (GO:0007173)	38	6	0.99	+	6.03	0.000832	0.019
regulation of homotypic cell-cell adhesion (GO:0034110)	32	5	0.84	+	5.97	0.00236	0.0429
triglyceride metabolic process (GO:0006641)	64	10	1.68	+	5.97	1.79e-05	0.000718
regulation of inflammatory response to antigenic stimulus (GO:0002861)	32	5	0.84	+	5.97	0.00236	0.0429
regulation of triglyceride metabolic process (GO:0090207)	45	7	1.18	+	5.94	0.000335	0.00877
response to fluid shear stress (GO:0034405)	45	7	1.18	+	5.94	0.000335	0.00876
positive regulation of lipid biosynthetic process (GO:0046889)	97	15	2.54	+	5.91	1.69e-07	1.19e-05
hair cycle process (GO:0022405)	97	15	2.54	+	5.91	1.69e-07	1.18e-05
molting cycle process (GO:0022404)	97	15	2.54	+	5.91	1.69e-07	1.17e-05
cellular response to gonadotropin stimulus (GO:0071371)	39	6	1.02	+	5.88	0.000939	0.0209
regulation of superoxide metabolic process (GO:0090322)	39	6	1.02	+	5.88	0.000939	0.0209
regulation of long-term synaptic potentiation (GO:1900271)	52	8	1.36	+	5.88	0.000136	0.00421
positive regulation of kidney development (GO:0090184)	46	7	1.2	+	5.81	0.000378	0.00959
regulation of response to reactive oxygen species (GO:1901031)	46	7	1.2	+	5.81	0.000378	0.00958
semi-lunar valve development (GO:1905314)	33	5	0.86	+	5.79	0.00266	0.0474
cardiac muscle tissue growth (GO:0055017)	33	5	0.86	+	5.79	0.00266	0.0474
cellular response to angiotensin (GO:1904385)	33	5	0.86	+	5.79	0.00266	0.0473
regulation of vascular endothelial growth factor production (GO:0010574)	33	5	0.86	+	5.79	0.00266	0.0473
regulation of platelet activation (GO:0010543)	33	5	0.86	+	5.79	0.00266	0.0472
endocardial cushion morphogenesis (GO:0003203)	33	5	0.86	+	5.79	0.00266	0.0472
negative regulation of smoothened signaling pathway (GO:0045879)	33	5	0.86	+	5.79	0.00266	0.0471
exocrine system development (GO:0035272)	53	8	1.39	+	5.77	0.000153	0.00461
salivary gland development (GO:0007431)	40	6	1.05	+	5.73	0.00106	0.0228
glutathione metabolic process (GO:0006749)	60	9	1.57	+	5.73	6.24e-05	0.00219
hair follicle development (GO:0001942)	94	14	2.46	+	5.69	6.53e-07	3.8e-05
regeneration (GO:0031099)	270	40	7.07	+	5.66	3.24e-17	1.87e-14
regulation of macrophage migration (GO:1905521)	41	6	1.07	+	5.59	0.00119	0.0253
regulation of cardiac muscle cell proliferation (GO:0060043)	48	7	1.26	+	5.57	0.000476	0.0118
intermediate filament cytoskeleton organization (GO:0045104)	48	7	1.26	+	5.57	0.000476	0.0118
skin epidermis development (GO:0098773)	96	14	2.51	+	5.57	8.19e-07	4.67e-05
cellular detoxification (GO:1990748)	104	15	2.72	+	5.51	3.78e-07	2.4e-05
regulation of steroid biosynthetic process (GO:0050810)	77	11	2.02	+	5.46	1.47e-05	0.000596
ventricular cardiac muscle tissue morphogenesis (GO:0055010)	49	7	1.28	+	5.46	0.000532	0.013
glomerulus development (GO:0032835)	56	8	1.47	+	5.46	0.000215	0.00606
glandular epithelial cell differentiation (GO:0002067)	42	6	1.1	+	5.46	0.00133	0.0272
cellular response to interleukin-6 (GO:0071354)	42	6	1.1	+	5.46	0.00133	0.0271
developmental pigmentation (GO:0048066)	42	6	1.1	+	5.46	0.00133	0.0271
hair cycle (GO:0042633)	105	15	2.75	+	5.46	4.22e-07	2.65e-05
molting cycle (GO:0042303)	105	15	2.75	+	5.46	4.22e-07	2.64e-05
cellular oxidant detoxification (GO:0098869)	92	13	2.41	+	5.4	2.76e-06	0.000137
regulation of steroid metabolic process (GO:0019218)	107	15	2.8	+	5.35	5.24e-07	3.14e-05
ventricular septum morphogenesis (GO:0060412)	43	6	1.13	+	5.33	0.00148	0.0297
regulation of glial cell proliferation (GO:0060251)	43	6	1.13	+	5.33	0.00148	0.0297
long-term memory (GO:0007616)	43	6	1.13	+	5.33	0.00148	0.0297
regulation of glial cell differentiation (GO:0045685)	87	12	2.28	+	5.27	8.32e-06	0.000365
gliogenesis (GO:0042063)	269	37	7.04	+	5.25	4.25e-15	1.49e-12
cholesterol transport (GO:0030301)	51	7	1.34	+	5.24	0.000661	0.0155
regulation of heart morphogenesis (GO:2000826)	44	6	1.15	+	5.21	0.00165	0.0326
ERBB signaling pathway (GO:0038127)	44	6	1.15	+	5.21	0.00165	0.0326
behavioral fear response (GO:0001662)	44	6	1.15	+	5.21	0.00165	0.0326
glial cell differentiation (GO:0010001)	213	29	5.58	+	5.2	5.19e-12	9.3e-10
dicarboxylic acid transport (GO:0006835)	59	8	1.54	+	5.18	0.000297	0.00794
regulation of stem cell differentiation (GO:2000736)	59	8	1.54	+	5.18	0.000297	0.00793
positive regulation of organ growth (GO:0046622)	59	8	1.54	+	5.18	0.000297	0.00792
ventricular cardiac muscle tissue development (GO:0003229)	59	8	1.54	+	5.18	0.000297	0.0079
steroid biosynthetic process (GO:0006694)	96	13	2.51	+	5.17	4.22e-06	0.000203
positive regulation of gliogenesis (GO:0014015)	89	12	2.33	+	5.15	1.02e-05	0.000435
negative regulation of response to drug (GO:2001024)	45	6	1.18	+	5.09	0.00183	0.0353
negative regulation of blood coagulation (GO:0030195)	45	6	1.18	+	5.09	0.00183	0.0353
receptor internalization (GO:0031623)	68	9	1.78	+	5.06	0.000148	0.00453
detoxification (GO:0098754)	121	16	3.17	+	5.05	4.48e-07	2.77e-05
regulation of gliogenesis (GO:0014013)	152	20	3.98	+	5.03	1.78e-08	1.55e-06
positive regulation of lipid transport (GO:0032370)	76	10	1.99	+	5.03	6.71e-05	0.00232
regulation of kidney development (GO:0090183)	61	8	1.6	+	5.01	0.000364	0.00934
behavioral defense response (GO:0002209)	46	6	1.2	+	4.98	0.00202	0.0383
negative regulation of hemostasis (GO:1900047)	46	6	1.2	+	4.98	0.00202	0.0382
response to iron ion (GO:0010039)	54	7	1.41	+	4.95	0.000898	0.0202
intermediate filament-based process (GO:0045103)	54	7	1.41	+	4.95	0.000898	0.0201
regulation of transcription from RNA polymerase II promoter in response to stress (GO:0043618)	54	7	1.41	+	4.95	0.000898	0.0201
regulation of blood coagulation (GO:0030193)	78	10	2.04	+	4.9	8.17e-05	0.00273
positive regulation of heart growth (GO:0060421)	47	6	1.23	+	4.88	0.00223	0.0413
negative regulation of coagulation (GO:0050819)	47	6	1.23	+	4.88	0.00223	0.0412
neural crest cell migration (GO:0001755)	55	7	1.44	+	4.86	0.00099	0.0218
negative regulation of gliogenesis (GO:0014014)	55	7	1.44	+	4.86	0.00099	0.0218
prostate gland development (GO:0030850)	55	7	1.44	+	4.86	0.00099	0.0217
cellular response to fatty acid (GO:0071398)	71	9	1.86	+	4.84	0.000199	0.00571
regulation of hemostasis (GO:1900046)	79	10	2.07	+	4.83	9e-05	0.00296
response to estradiol (GO:0032355)	253	32	6.62	+	4.83	2.41e-12	4.52e-10
regulation of tissue remodeling (GO:0034103)	87	11	2.28	+	4.83	4.08e-05	0.00149
regulation of lipid biosynthetic process (GO:0046890)	182	23	4.77	+	4.83	3.07e-09	3.15e-07
response to wounding (GO:0009611)	494	62	12.93	+	4.79	9.87e-23	1.45e-19
response to progesterone (GO:0032570)	72	9	1.89	+	4.77	0.000219	0.00616
regulation of collagen metabolic process (GO:0010712)	56	7	1.47	+	4.77	0.00109	0.0234
fear response (GO:0042596)	48	6	1.26	+	4.77	0.00246	0.0443
positive regulation of epithelial to mesenchymal transition (GO:0010718)	48	6	1.26	+	4.77	0.00246	0.0443
response to nicotine (GO:0035094)	80	10	2.09	+	4.77	9.9e-05	0.0032
heart valve morphogenesis (GO:0003179)	48	6	1.26	+	4.77	0.00246	0.0442
epithelial cell proliferation (GO:0050673)	105	13	2.75	+	4.73	1.02e-05	0.000434
endothelial cell differentiation (GO:0045446)	81	10	2.12	+	4.72	0.000109	0.00346
positive regulation of epithelial cell differentiation (GO:0030858)	65	8	1.7	+	4.7	0.000535	0.013
sterol transport (GO:0015918)	65	8	1.7	+	4.7	0.000535	0.013
glial cell development (GO:0021782)	122	15	3.19	+	4.7	2.33e-06	0.000117
regulation of DNA-templated transcription in response to stress (GO:0043620)	57	7	1.49	+	4.69	0.0012	0.0255
response to vitamin D (GO:0033280)	49	6	1.28	+	4.68	0.0027	0.0478
response to interleukin-6 (GO:0070741)	49	6	1.28	+	4.68	0.0027	0.0477
regulation of oligodendrocyte differentiation (GO:0048713)	49	6	1.28	+	4.68	0.0027	0.0476
positive regulation of vasoconstriction (GO:0045907)	49	6	1.28	+	4.68	0.0027	0.0476
lens development in camera-type eye (GO:0002088)	82	10	2.15	+	4.66	0.000119	0.00375
regulation of coagulation (GO:0050818)	82	10	2.15	+	4.66	0.000119	0.00374
alcohol biosynthetic process (GO:0046165)	107	13	2.8	+	4.64	1.22e-05	0.000512
positive regulation of macroautophagy (GO:0016239)	66	8	1.73	+	4.63	0.000587	0.0141
gland morphogenesis (GO:0022612)	132	16	3.46	+	4.63	1.28e-06	6.98e-05
long-term synaptic potentiation (GO:0060291)	58	7	1.52	+	4.61	0.00131	0.027
heart valve development (GO:0003170)	58	7	1.52	+	4.61	0.00131	0.027
pancreas development (GO:0031016)	83	10	2.17	+	4.6	0.000131	0.00407
regulation of smooth muscle cell migration (GO:0014910)	92	11	2.41	+	4.57	6.48e-05	0.00224
cell redox homeostasis (GO:0045454)	67	8	1.75	+	4.56	0.000643	0.0151
retina morphogenesis in camera-type eye (GO:0060042)	67	8	1.75	+	4.56	0.000643	0.0151
positive regulation of response to wounding (GO:1903036)	84	10	2.2	+	4.55	0.000143	0.00439
positive regulation of receptor-mediated endocytosis (GO:0048260)	59	7	1.54	+	4.53	0.00144	0.029
response to fatty acid (GO:0070542)	127	15	3.33	+	4.51	3.65e-06	0.000178
response to gonadotropin (GO:0034698)	68	8	1.78	+	4.49	0.000703	0.0164
positive regulation of lipid metabolic process (GO:0045834)	162	19	4.24	+	4.48	2.08e-07	1.42e-05
endothelium development (GO:0003158)	94	11	2.46	+	4.47	7.73e-05	0.00263
regulation of phosphatidylinositol 3-kinase signaling (GO:0014066)	103	12	2.7	+	4.45	3.84e-05	0.00141
acylglycerol metabolic process (GO:0006639)	86	10	2.25	+	4.44	0.00017	0.00501
regulation of endothelial cell proliferation (GO:0001936)	130	15	3.4	+	4.41	4.73e-06	0.000223
regulation of neuronal synaptic plasticity (GO:0048168)	78	9	2.04	+	4.41	0.000377	0.00957
regulation of bone remodeling (GO:0046850)	61	7	1.6	+	4.38	0.00171	0.0338
positive regulation of lipid localization (GO:1905954)	96	11	2.51	+	4.38	9.18e-05	0.00301
negative regulation of response to wounding (GO:1903035)	88	10	2.3	+	4.34	0.000202	0.00575
neutral lipid metabolic process (GO:0006638)	88	10	2.3	+	4.34	0.000202	0.00574
positive regulation of canonical Wnt signaling pathway (GO:0090263)	98	11	2.57	+	4.29	0.000109	0.00346
homophilic cell adhesion via plasma membrane adhesion molecules (GO:0007156)	134	15	3.51	+	4.28	6.62e-06	0.000298
regulation of heart growth (GO:0060420)	81	9	2.12	+	4.24	0.000485	0.012
cellular modified amino acid metabolic process (GO:0006575)	171	19	4.48	+	4.24	4.45e-07	2.77e-05
positive regulation of small GTPase mediated signal transduction (GO:0051057)	72	8	1.89	+	4.24	0.000988	0.0218
cardiac ventricle morphogenesis (GO:0003208)	72	8	1.89	+	4.24	0.000988	0.0218
negative regulation of epithelial cell proliferation (GO:0050680)	145	16	3.8	+	4.21	3.88e-06	0.000188
monocarboxylic acid biosynthetic process (GO:0072330)	136	15	3.56	+	4.21	7.79e-06	0.000347
fatty acid biosynthetic process (GO:0006633)	91	10	2.38	+	4.2	0.000259	0.00711
regulation of vasoconstriction (GO:0019229)	82	9	2.15	+	4.19	0.000526	0.0128
wound healing (GO:0042060)	358	39	9.37	+	4.16	6.79e-13	1.42e-10
acyl-CoA metabolic process (GO:0006637)	83	9	2.17	+	4.14	0.00057	0.0138
thioester metabolic process (GO:0035383)	83	9	2.17	+	4.14	0.00057	0.0137
purine nucleoside bisphosphate metabolic process (GO:0034032)	102	11	2.67	+	4.12	0.00015	0.00457
ribonucleoside bisphosphate metabolic process (GO:0033875)	102	11	2.67	+	4.12	0.00015	0.00457
nucleoside bisphosphate metabolic process (GO:0033865)	102	11	2.67	+	4.12	0.00015	0.00456
negative regulation of muscle tissue development (GO:1901862)	65	7	1.7	+	4.11	0.00238	0.0431
positive regulation of endothelial cell proliferation (GO:0001938)	93	10	2.43	+	4.11	0.000304	0.00807
steroid metabolic process (GO:0008202)	224	24	5.86	+	4.09	2.61e-08	2.19e-06
negative regulation of neuron differentiation (GO:0045665)	262	28	6.86	+	4.08	1.89e-09	2.01e-07
tissue remodeling (GO:0048771)	131	14	3.43	+	4.08	2.15e-05	0.000849
positive regulation of wound healing (GO:0090303)	66	7	1.73	+	4.05	0.00258	0.0463
cardiac muscle tissue morphogenesis (GO:0055008)	66	7	1.73	+	4.05	0.00258	0.0462
positive regulation of anion transport (GO:1903793)	66	7	1.73	+	4.05	0.00258	0.0462
camera-type eye morphogenesis (GO:0048593)	133	14	3.48	+	4.02	2.51e-05	0.000967
regulation of cardiac muscle tissue growth (GO:0055021)	76	8	1.99	+	4.02	0.00136	0.0277
receptor metabolic process (GO:0043112)	105	11	2.75	+	4	0.00019	0.00548
regulation of response to wounding (GO:1903034)	191	20	5	+	4	5.27e-07	3.14e-05
mesenchymal cell development (GO:0014031)	86	9	2.25	+	4	0.000721	0.0168
organic hydroxy compound biosynthetic process (GO:1901617)	172	18	4.5	+	4	1.95e-06	0.0001
artery morphogenesis (GO:0048844)	67	7	1.75	+	3.99	0.00279	0.0489
positive regulation of neural precursor cell proliferation (GO:2000179)	67	7	1.75	+	3.99	0.00279	0.0488
positive regulation of smooth muscle cell migration (GO:0014911)	67	7	1.75	+	3.99	0.00279	0.0488
outflow tract morphogenesis (GO:0003151)	77	8	2.02	+	3.97	0.00147	0.0296
regulation of cellular ketone metabolic process (GO:0010565)	135	14	3.53	+	3.96	2.92e-05	0.00111
negative regulation of neurogenesis (GO:0050768)	339	35	8.88	+	3.94	4.16e-11	6.77e-09
positive regulation of animal organ morphogenesis (GO:0110110)	107	11	2.8	+	3.93	0.000221	0.00618
positive regulation of blood vessel diameter (GO:0097755)	78	8	2.04	+	3.92	0.00158	0.0316
response to cadmium ion (GO:0046686)	78	8	2.04	+	3.92	0.00158	0.0315
regulation of synaptic plasticity (GO:0048167)	235	24	6.15	+	3.9	5.99e-08	4.64e-06
multicellular organismal response to stress (GO:0033555)	98	10	2.57	+	3.9	0.000446	0.0111
regulation of cytokine production involved in immune response (GO:0002718)	89	9	2.33	+	3.86	0.000903	0.0202
alcohol metabolic process (GO:0006066)	297	30	7.78	+	3.86	1.68e-09	1.83e-07
cell-cell adhesion via plasma-membrane adhesion molecules (GO:0098742)	208	21	5.45	+	3.86	4.76e-07	2.91e-05
myelination (GO:0042552)	119	12	3.12	+	3.85	0.000137	0.00422
cellular response to hypoxia (GO:0071456)	159	16	4.16	+	3.84	1.13e-05	0.000477
response to vitamin (GO:0033273)	169	17	4.42	+	3.84	6.09e-06	0.000278
response to nutrient (GO:0007584)	359	36	9.4	+	3.83	4.62e-11	7.38e-09
positive regulation of Wnt signaling pathway (GO:0030177)	130	13	3.4	+	3.82	7.86e-05	0.00265
regulation of wound healing (GO:0061041)	150	15	3.93	+	3.82	2.26e-05	0.000889
hippocampus development (GO:0021766)	121	12	3.17	+	3.79	0.000158	0.00471
ensheathment of neurons (GO:0007272)	121	12	3.17	+	3.79	0.000158	0.0047
axon ensheathment (GO:0008366)	121	12	3.17	+	3.79	0.000158	0.00469
regulation of neural precursor cell proliferation (GO:2000177)	111	11	2.91	+	3.78	0.000295	0.00792
cellular response to oxygen levels (GO:0071453)	192	19	5.03	+	3.78	2.19e-06	0.000111
nerve development (GO:0021675)	91	9	2.38	+	3.78	0.00104	0.0226
cholesterol homeostasis (GO:0042632)	91	9	2.38	+	3.78	0.00104	0.0226
neural crest cell development (GO:0014032)	81	8	2.12	+	3.77	0.00197	0.0375
regulation of endothelial cell migration (GO:0010594)	162	16	4.24	+	3.77	1.4e-05	0.000576
axon development (GO:0061564)	385	38	10.08	+	3.77	2.02e-11	3.44e-09
regulation of cell shape (GO:0008360)	152	15	3.98	+	3.77	2.61e-05	0.001
negative regulation of nervous system development (GO:0051961)	365	36	9.56	+	3.77	7.07e-11	1.09e-08
positive regulation of smooth muscle cell proliferation (GO:0048661)	112	11	2.93	+	3.75	0.000317	0.00834
regulation of response to oxidative stress (GO:1902882)	102	10	2.67	+	3.74	0.000595	0.0142
sterol homeostasis (GO:0055092)	92	9	2.41	+	3.74	0.00112	0.024
negative regulation of angiogenesis (GO:0016525)	113	11	2.96	+	3.72	0.00034	0.00885
negative regulation of intrinsic apoptotic signaling pathway (GO:2001243)	103	10	2.7	+	3.71	0.000638	0.0152
lung development (GO:0030324)	239	23	6.26	+	3.68	2.99e-07	1.96e-05
response to mechanical stimulus (GO:0009612)	312	30	8.17	+	3.67	4.8e-09	4.79e-07
male sex differentiation (GO:0046661)	208	20	5.45	+	3.67	1.78e-06	9.29e-05
regulation of response to drug (GO:2001023)	125	12	3.27	+	3.67	0.000209	0.0059
regulation of fatty acid metabolic process (GO:0019217)	94	9	2.46	+	3.66	0.00129	0.0266
regulation of cell junction assembly (GO:1901888)	94	9	2.46	+	3.66	0.00129	0.0266
regulation of blood vessel endothelial cell migration (GO:0043535)	94	9	2.46	+	3.66	0.00129	0.0266
positive regulation of synaptic transmission (GO:0050806)	189	18	4.95	+	3.64	6.57e-06	0.000296
regulation of epithelial cell migration (GO:0010632)	231	22	6.05	+	3.64	6.35e-07	3.72e-05
respiratory tube development (GO:0030323)	242	23	6.34	+	3.63	3.66e-07	2.34e-05
animal organ regeneration (GO:0031100)	158	15	4.14	+	3.63	3.94e-05	0.00145
regulation of organ growth (GO:0046620)	116	11	3.04	+	3.62	0.000418	0.0105
positive regulation of epithelial cell migration (GO:0010634)	148	14	3.87	+	3.61	7.34e-05	0.00251
positive regulation of small molecule metabolic process (GO:0062013)	159	15	4.16	+	3.6	4.22e-05	0.00153
ammonium ion metabolic process (GO:0097164)	159	15	4.16	+	3.6	4.22e-05	0.00153
negative regulation of cell development (GO:0010721)	393	37	10.29	+	3.6	1.29e-10	1.84e-08
negative regulation of blood vessel morphogenesis (GO:2000181)	117	11	3.06	+	3.59	0.000447	0.0111
regulation of lipid transport (GO:0032368)	128	12	3.35	+	3.58	0.000255	0.00703
positive regulation of peptidyl-serine phosphorylation (GO:0033138)	107	10	2.8	+	3.57	0.000837	0.0191
sulfur compound metabolic process (GO:0006790)	279	26	7.3	+	3.56	9.11e-08	6.74e-06
cellular response to nutrient (GO:0031670)	86	8	2.25	+	3.55	0.00279	0.049
cellular response to decreased oxygen levels (GO:0036294)	172	16	4.5	+	3.55	2.76e-05	0.00105
negative regulation of ossification (GO:0030279)	86	8	2.25	+	3.55	0.00279	0.0489
neural precursor cell proliferation (GO:0061351)	86	8	2.25	+	3.55	0.00279	0.0489
regulation of nervous system process (GO:0031644)	183	17	4.79	+	3.55	1.59e-05	0.000645
nephron development (GO:0072006)	140	13	3.67	+	3.55	0.000156	0.00466
monocarboxylic acid catabolic process (GO:0072329)	97	9	2.54	+	3.54	0.00158	0.0314
regulation of epithelial cell differentiation (GO:0030856)	151	14	3.95	+	3.54	8.95e-05	0.00295
osteoblast differentiation (GO:0001649)	108	10	2.83	+	3.54	0.000895	0.0201
receptor-mediated endocytosis (GO:0006898)	141	13	3.69	+	3.52	0.000167	0.0049
limbic system development (GO:0021761)	152	14	3.98	+	3.52	9.55e-05	0.00311
response to estrogen (GO:0043627)	120	11	3.14	+	3.5	0.000544	0.0132
eye morphogenesis (GO:0048592)	164	15	4.29	+	3.49	5.84e-05	0.00207
regulation of cardiac muscle tissue development (GO:0055024)	99	9	2.59	+	3.47	0.00179	0.0347
cell-matrix adhesion (GO:0007160)	111	10	2.91	+	3.44	0.00109	0.0233
regulation of ossification (GO:0030278)	222	20	5.81	+	3.44	4.44e-06	0.000211
positive regulation of endothelial cell migration (GO:0010595)	100	9	2.62	+	3.44	0.00191	0.0366
cell-substrate adhesion (GO:0031589)	167	15	4.37	+	3.43	7.06e-05	0.00243
long-chain fatty acid metabolic process (GO:0001676)	101	9	2.64	+	3.4	0.00204	0.0384
kidney epithelium development (GO:0072073)	146	13	3.82	+	3.4	0.000229	0.00636
kidney development (GO:0001822)	315	28	8.25	+	3.4	7.3e-08	5.45e-06
regulation of smooth muscle cell proliferation (GO:0048660)	169	15	4.42	+	3.39	8e-05	0.00268
amino acid transport (GO:0006865)	113	10	2.96	+	3.38	0.00123	0.0257
cellular response to mechanical stimulus (GO:0071260)	113	10	2.96	+	3.38	0.00123	0.0257
cellular response to toxic substance (GO:0097237)	260	23	6.81	+	3.38	1.15e-06	6.36e-05
response to retinoic acid (GO:0032526)	147	13	3.85	+	3.38	0.000243	0.00674
spinal cord development (GO:0021510)	136	12	3.56	+	3.37	0.000425	0.0107
respiratory system development (GO:0060541)	272	24	7.12	+	3.37	7.07e-07	4.09e-05
bone morphogenesis (GO:0060349)	125	11	3.27	+	3.36	0.000745	0.0173
regulation of G1/S transition of mitotic cell cycle (GO:2000045)	114	10	2.98	+	3.35	0.00131	0.027
regulation of canonical Wnt signaling pathway (GO:0060828)	229	20	6	+	3.34	6.82e-06	0.000306
biological adhesion (GO:0022610)	710	62	18.59	+	3.34	1.26e-15	5.07e-13
positive regulation of developmental growth (GO:0048639)	218	19	5.71	+	3.33	1.18e-05	0.000496
cell adhesion (GO:0007155)	701	61	18.35	+	3.32	2.52e-15	9.24e-13
renal system development (GO:0072001)	334	29	8.74	+	3.32	6.8e-08	5.15e-06
negative regulation of cellular component movement (GO:0051271)	334	29	8.74	+	3.32	6.8e-08	5.13e-06
response to cAMP (GO:0051591)	150	13	3.93	+	3.31	0.000292	0.00785
maintenance of protein location (GO:0045185)	104	9	2.72	+	3.31	0.00245	0.0443
aging (GO:0007568)	452	39	11.83	+	3.3	4.25e-10	5.36e-08
inner ear development (GO:0048839)	232	20	6.07	+	3.29	8.15e-06	0.00036
regulation of muscle tissue development (GO:1901861)	163	14	4.27	+	3.28	0.000188	0.00546
epithelial cell development (GO:0002064)	233	20	6.1	+	3.28	8.64e-06	0.000377
maintenance of location in cell (GO:0051651)	105	9	2.75	+	3.27	0.0026	0.0465
ossification (GO:0001503)	245	21	6.41	+	3.27	5.28e-06	0.000246
organic hydroxy compound metabolic process (GO:1901615)	432	37	11.31	+	3.27	1.46e-09	1.63e-07
negative regulation of protein secretion (GO:0050709)	152	13	3.98	+	3.27	0.000328	0.00862
negative regulation of peptide secretion (GO:0002792)	164	14	4.29	+	3.26	0.0002	0.0057
response to hypoxia (GO:0001666)	411	35	10.76	+	3.25	4.68e-09	4.69e-07
regulation of osteoblast differentiation (GO:0045667)	130	11	3.4	+	3.23	0.001	0.022
negative regulation of vasculature development (GO:1901343)	130	11	3.4	+	3.23	0.001	0.0219
cardiocyte differentiation (GO:0035051)	130	11	3.4	+	3.23	0.001	0.0219
negative regulation of cell migration (GO:0030336)	284	24	7.44	+	3.23	1.43e-06	7.71e-05
stem cell differentiation (GO:0048863)	166	14	4.35	+	3.22	0.000224	0.00626
regulation of small molecule metabolic process (GO:0062012)	356	30	9.32	+	3.22	7.43e-08	5.52e-06
urogenital system development (GO:0001655)	380	32	9.95	+	3.22	2.76e-08	2.31e-06
digestive tract development (GO:0048565)	155	13	4.06	+	3.2	0.000391	0.00987
sensory perception of sound (GO:0007605)	155	13	4.06	+	3.2	0.000391	0.00986
negative regulation of neuron projection development (GO:0010977)	179	15	4.69	+	3.2	0.000145	0.00444
columnar/cuboidal epithelial cell differentiation (GO:0002065)	120	10	3.14	+	3.18	0.00187	0.0358
positive regulation of peptidyl-tyrosine phosphorylation (GO:0050731)	204	17	5.34	+	3.18	5.68e-05	0.00202
male gonad development (GO:0008584)	180	15	4.71	+	3.18	0.000153	0.00462
response to oxygen levels (GO:0070482)	469	39	12.28	+	3.18	1.13e-09	1.3e-07
negative regulation of secretion by cell (GO:1903531)	241	20	6.31	+	3.17	1.37e-05	0.000564
development of primary male sexual characteristics (GO:0046546)	181	15	4.74	+	3.17	0.000162	0.0048
negative regulation of locomotion (GO:0040013)	350	29	9.16	+	3.16	1.71e-07	1.18e-05
digestive system development (GO:0055123)	169	14	4.42	+	3.16	0.000266	0.00727
fatty acid metabolic process (GO:0006631)	314	26	8.22	+	3.16	7.51e-07	4.3e-05
cell-cell adhesion (GO:0098609)	411	34	10.76	+	3.16	1.52e-08	1.36e-06
vascular process in circulatory system (GO:0003018)	206	17	5.39	+	3.15	6.36e-05	0.00221
lipid homeostasis (GO:0055088)	146	12	3.82	+	3.14	0.000763	0.0176
negative regulation of cell adhesion (GO:0007162)	281	23	7.36	+	3.13	3.89e-06	0.000187
response to decreased oxygen levels (GO:0036293)	428	35	11.21	+	3.12	1.22e-08	1.14e-06
regulation of lipid localization (GO:1905952)	159	13	4.16	+	3.12	0.00049	0.0121
lipid biosynthetic process (GO:0008610)	416	34	10.89	+	3.12	2e-08	1.72e-06
morphogenesis of a branching epithelium (GO:0061138)	196	16	5.13	+	3.12	0.000116	0.00368
cell morphogenesis involved in neuron differentiation (GO:0048667)	429	35	11.23	+	3.12	1.29e-08	1.19e-06
maintenance of cell number (GO:0098727)	135	11	3.53	+	3.11	0.00133	0.0272
skin development (GO:0043588)	221	18	5.79	+	3.11	4.58e-05	0.00165
negative regulation of protein transport (GO:0051224)	209	17	5.47	+	3.11	7.5e-05	0.00257
neuron projection development (GO:0031175)	701	57	18.35	+	3.11	3.09e-13	7.13e-11
regulation of striated muscle tissue development (GO:0016202)	160	13	4.19	+	3.1	0.000517	0.0127
positive regulation of cell migration (GO:0030335)	567	46	14.85	+	3.1	7.33e-11	1.12e-08
positive regulation of apoptotic signaling pathway (GO:2001235)	185	15	4.84	+	3.1	0.000202	0.00576
cell-cell junction organization (GO:0045216)	148	12	3.87	+	3.1	0.000853	0.0193
peptidyl-tyrosine modification (GO:0018212)	148	12	3.87	+	3.1	0.000853	0.0193
positive regulation of cell motility (GO:2000147)	592	48	15.5	+	3.1	2.83e-11	4.75e-09
ear development (GO:0043583)	259	21	6.78	+	3.1	1.16e-05	0.000488
regulation of reactive oxygen species metabolic process (GO:2000377)	210	17	5.5	+	3.09	7.92e-05	0.00266
response to acid chemical (GO:0001101)	520	42	13.61	+	3.08	5.75e-10	7.04e-08
regulation of intrinsic apoptotic signaling pathway (GO:2001242)	174	14	4.56	+	3.07	0.000351	0.00905
regulation of blood vessel diameter (GO:0097746)	174	14	4.56	+	3.07	0.000351	0.00904
regulation of tube diameter (GO:0035296)	174	14	4.56	+	3.07	0.000351	0.00902
sensory perception of mechanical stimulus (GO:0050954)	187	15	4.9	+	3.06	0.000225	0.00627
negative regulation of cell motility (GO:2000146)	300	24	7.85	+	3.06	3.47e-06	0.00017
regulation of tube size (GO:0035150)	175	14	4.58	+	3.06	0.00037	0.00948
regulation of lipid metabolic process (GO:0019216)	363	29	9.5	+	3.05	3.46e-07	2.24e-05
positive regulation of epithelial cell proliferation (GO:0050679)	213	17	5.58	+	3.05	9.31e-05	0.00305
modulation of chemical synaptic transmission (GO:0050804)	553	44	14.48	+	3.04	3.42e-10	4.45e-08
phospholipid biosynthetic process (GO:0008654)	151	12	3.95	+	3.04	0.001	0.022
negative regulation of establishment of protein localization (GO:1904950)	214	17	5.6	+	3.03	9.82e-05	0.00319
regulation of trans-synaptic signaling (GO:0099177)	554	44	14.5	+	3.03	3.6e-10	4.62e-08
axonogenesis (GO:0007409)	340	27	8.9	+	3.03	9.78e-07	5.5e-05
response to metal ion (GO:0010038)	504	40	13.2	+	3.03	2.39e-09	2.49e-07
response to glucocorticoid (GO:0051384)	290	23	7.59	+	3.03	6.3e-06	0.000286
bone development (GO:0060348)	227	18	5.94	+	3.03	6.32e-05	0.0022
branching morphogenesis of an epithelial tube (GO:0048754)	164	13	4.29	+	3.03	0.000642	0.0152
regulation of muscle organ development (GO:0048634)	164	13	4.29	+	3.03	0.000642	0.0151
neuron projection morphogenesis (GO:0048812)	468	37	12.25	+	3.02	1.06e-08	1e-06
response to inorganic substance (GO:0010035)	734	58	19.22	+	3.02	5.72e-13	1.23e-10
negative regulation of supramolecular fiber organization (GO:1902904)	152	12	3.98	+	3.02	0.00106	0.0228
negative regulation of canonical Wnt signaling pathway (GO:0090090)	127	10	3.33	+	3.01	0.00274	0.0483
cellular response to oxidative stress (GO:0034599)	267	21	6.99	+	3	1.78e-05	0.000715
monocarboxylic acid metabolic process (GO:0032787)	496	39	12.99	+	3	4.85e-09	4.8e-07
positive regulation of cellular component movement (GO:0051272)	611	48	16	+	3	7.75e-11	1.17e-08
response to organophosphorus (GO:0046683)	191	15	5	+	3	0.000278	0.00755
positive regulation of growth (GO:0045927)	306	24	8.01	+	3	4.75e-06	0.000222
plasma membrane bounded cell projection morphogenesis (GO:0120039)	473	37	12.38	+	2.99	1.38e-08	1.25e-06
negative regulation of neuron apoptotic process (GO:0043524)	179	14	4.69	+	2.99	0.000457	0.0114
regulation of epithelial cell proliferation (GO:0050678)	371	29	9.71	+	2.99	5.26e-07	3.14e-05
mesenchymal cell differentiation (GO:0048762)	154	12	4.03	+	2.98	0.00117	0.0251
cellular lipid catabolic process (GO:0044242)	167	13	4.37	+	2.97	0.000751	0.0174
regulation of Rho protein signal transduction (GO:0035023)	142	11	3.72	+	2.96	0.00194	0.037
cell projection morphogenesis (GO:0048858)	478	37	12.52	+	2.96	1.78e-08	1.55e-06
cardiac muscle tissue development (GO:0048738)	181	14	4.74	+	2.95	0.000507	0.0124
regulation of Wnt signaling pathway (GO:0030111)	298	23	7.8	+	2.95	9.52e-06	0.000408
positive regulation of locomotion (GO:0040017)	623	48	16.31	+	2.94	1.43e-10	2.03e-08
regulation of cell migration (GO:0030334)	935	72	24.48	+	2.94	2.31e-15	8.69e-13
liver development (GO:0001889)	234	18	6.13	+	2.94	9.06e-05	0.00298
morphogenesis of a branching structure (GO:0001763)	208	16	5.45	+	2.94	0.000219	0.00616
regulation of peptidyl-serine phosphorylation (GO:0033135)	143	11	3.74	+	2.94	0.00204	0.0385
regulation of cold-induced thermogenesis (GO:0120161)	143	11	3.74	+	2.94	0.00204	0.0384
regulation of small GTPase mediated signal transduction (GO:0051056)	273	21	7.15	+	2.94	2.42e-05	0.000937
negative regulation of secretion (GO:0051048)	273	21	7.15	+	2.94	2.42e-05	0.000935
sex differentiation (GO:0007548)	341	26	8.93	+	2.91	3.11e-06	0.000153
negative regulation of mitotic cell cycle (GO:0045930)	223	17	5.84	+	2.91	0.000156	0.00467
response to corticosteroid (GO:0031960)	315	24	8.25	+	2.91	7.49e-06	0.000335
hepaticobiliary system development (GO:0061008)	237	18	6.21	+	2.9	0.000105	0.00339
learning or memory (GO:0007611)	316	24	8.27	+	2.9	7.87e-06	0.000349
peptidyl-tyrosine phosphorylation (GO:0018108)	145	11	3.8	+	2.9	0.00226	0.0417
cellular response to external stimulus (GO:0071496)	396	30	10.37	+	2.89	6.18e-07	3.64e-05
regulation of cell motility (GO:2000145)	990	75	25.92	+	2.89	1.27e-15	4.98e-13
response to purine-containing compound (GO:0014074)	225	17	5.89	+	2.89	0.000172	0.00505
regulation of cell division (GO:0051302)	159	12	4.16	+	2.88	0.00152	0.0303
phospholipid metabolic process (GO:0006644)	305	23	7.99	+	2.88	1.35e-05	0.000561
response to nutrient levels (GO:0031667)	730	55	19.11	+	2.88	1.33e-11	2.29e-09
vesicle-mediated transport in synapse (GO:0099003)	146	11	3.82	+	2.88	0.00238	0.043
cellular response to lipid (GO:0071396)	638	48	16.7	+	2.87	3.02e-10	4e-08
cellular response to chemical stress (GO:0062197)	319	24	8.35	+	2.87	9.12e-06	0.000395
response to peptide hormone (GO:0043434)	519	39	13.59	+	2.87	1.54e-08	1.37e-06
inflammatory response (GO:0006954)	426	32	11.15	+	2.87	3.11e-07	2.03e-05
regulation of axonogenesis (GO:0050770)	213	16	5.58	+	2.87	0.000281	0.0076
negative regulation of cell projection organization (GO:0031345)	213	16	5.58	+	2.87	0.000281	0.00758
response to extracellular stimulus (GO:0009991)	760	57	19.9	+	2.86	6.52e-12	1.16e-09
locomotory behavior (GO:0007626)	240	18	6.28	+	2.86	0.000122	0.00382
blood vessel morphogenesis (GO:0048514)	387	29	10.13	+	2.86	1.17e-06	6.41e-05
response to organic cyclic compound (GO:0014070)	1322	99	34.61	+	2.86	3.25e-20	3.08e-17
cell morphogenesis involved in differentiation (GO:0000904)	562	42	14.71	+	2.85	4.91e-09	4.83e-07
transmembrane receptor protein tyrosine kinase signaling pathway (GO:0007169)	350	26	9.16	+	2.84	4.82e-06	0.000225
cell junction organization (GO:0034330)	189	14	4.95	+	2.83	0.000754	0.0174
response to reactive oxygen species (GO:0000302)	257	19	6.73	+	2.82	9.52e-05	0.00311
response to steroid hormone (GO:0048545)	474	35	12.41	+	2.82	1.27e-07	9.07e-06
axon guidance (GO:0007411)	217	16	5.68	+	2.82	0.000342	0.00886
tube morphogenesis (GO:0035239)	679	50	17.78	+	2.81	2.52e-10	3.4e-08
pallium development (GO:0021543)	231	17	6.05	+	2.81	0.00023	0.00639
epidermis development (GO:0008544)	245	18	6.41	+	2.81	0.000155	0.00466
cellular response to nutrient levels (GO:0031669)	259	19	6.78	+	2.8	0.000105	0.00337
regulation of cellular component movement (GO:0051270)	1078	79	28.22	+	2.8	1.11e-15	4.59e-13
cell part morphogenesis (GO:0032990)	505	37	13.22	+	2.8	6.63e-08	5.05e-06
regulation of developmental growth (GO:0048638)	396	29	10.37	+	2.8	1.79e-06	9.3e-05
regulation of muscle cell differentiation (GO:0051147)	164	12	4.29	+	2.79	0.00193	0.0369
lipid catabolic process (GO:0016042)	260	19	6.81	+	2.79	0.00011	0.00349
regulation of cell-substrate adhesion (GO:0010810)	219	16	5.73	+	2.79	0.000376	0.00957
neuron projection guidance (GO:0097485)	219	16	5.73	+	2.79	0.000376	0.00956
response to lipid (GO:0033993)	1205	88	31.55	+	2.79	2.44e-17	1.52e-14
carboxylic acid biosynthetic process (GO:0046394)	233	17	6.1	+	2.79	0.000253	0.00698
negative regulation of protein phosphorylation (GO:0001933)	425	31	11.13	+	2.79	8.55e-07	4.86e-05
cell morphogenesis (GO:0000902)	728	53	19.06	+	2.78	1.04e-10	1.52e-08
neuron development (GO:0048666)	852	62	22.31	+	2.78	2.4e-12	4.56e-10
angiogenesis (GO:0001525)	275	20	7.2	+	2.78	7.76e-05	0.00262
cellular response to reactive oxygen species (GO:0034614)	165	12	4.32	+	2.78	0.00203	0.0383
response to hormone (GO:0009725)	1224	89	32.05	+	2.78	2.01e-17	1.35e-14
neurogenesis (GO:0022008)	1817	132	47.57	+	2.77	4.31e-26	1.16e-22
visual system development (GO:0150063)	413	30	10.81	+	2.77	1.39e-06	7.53e-05
reproductive structure development (GO:0048608)	537	39	14.06	+	2.77	3.62e-08	2.98e-06
epithelial cell differentiation (GO:0030855)	538	39	14.09	+	2.77	3.79e-08	3.1e-06
regulation of angiogenesis (GO:0045765)	304	22	7.96	+	2.76	3.7e-05	0.00137
response to oxidative stress (GO:0006979)	456	33	11.94	+	2.76	4.46e-07	2.77e-05
negative regulation of cell population proliferation (GO:0008285)	691	50	18.09	+	2.76	4.43e-10	5.54e-08
organic acid biosynthetic process (GO:0016053)	235	17	6.15	+	2.76	0.000278	0.00755
regulation of locomotion (GO:0040012)	1066	77	27.91	+	2.76	5.51e-15	1.82e-12
reproductive system development (GO:0061458)	542	39	14.19	+	2.75	4.55e-08	3.63e-06
sensory system development (GO:0048880)	417	30	10.92	+	2.75	1.67e-06	8.9e-05
developmental growth (GO:0048589)	474	34	12.41	+	2.74	3.61e-07	2.32e-05
sensory organ morphogenesis (GO:0090596)	293	21	7.67	+	2.74	6.3e-05	0.0022
regulation of protein localization to membrane (GO:1905475)	196	14	5.13	+	2.73	0.00105	0.0227
blood vessel development (GO:0001568)	490	35	12.83	+	2.73	2.66e-07	1.77e-05
epithelial tube morphogenesis (GO:0060562)	364	26	9.53	+	2.73	9.24e-06	0.000399
central nervous system development (GO:0007417)	1109	79	29.04	+	2.72	4.72e-15	1.59e-12
neuron differentiation (GO:0030182)	1067	76	27.94	+	2.72	1.68e-14	5.03e-12
cognition (GO:0050890)	351	25	9.19	+	2.72	1.43e-05	0.000586
cellular response to extracellular stimulus (GO:0031668)	295	21	7.72	+	2.72	6.9e-05	0.00238
lipid metabolic process (GO:0006629)	1054	75	27.6	+	2.72	2.69e-14	7.74e-12
regulation of animal organ morphogenesis (GO:2000027)	211	15	5.52	+	2.72	0.000737	0.0171
regulation of ERK1 and ERK2 cascade (GO:0070372)	338	24	8.85	+	2.71	2.22e-05	0.000873
regulation of protein stability (GO:0031647)	282	20	7.38	+	2.71	0.000107	0.00342
sensory organ development (GO:0007423)	635	45	16.63	+	2.71	6.24e-09	5.96e-07
eye development (GO:0001654)	410	29	10.73	+	2.7	3.4e-06	0.000167
glycerolipid metabolic process (GO:0046486)	297	21	7.78	+	2.7	7.54e-05	0.00257
response to amino acid (GO:0043200)	184	13	4.82	+	2.7	0.00171	0.0338
regulation of neuron differentiation (GO:0045664)	793	56	20.76	+	2.7	8.8e-11	1.32e-08
regulation of vasculature development (GO:1901342)	340	24	8.9	+	2.7	2.42e-05	0.000936
positive regulation of nervous system development (GO:0051962)	666	47	17.44	+	2.7	3.2e-09	3.27e-07
growth (GO:0040007)	482	34	12.62	+	2.69	5.17e-07	3.13e-05
small molecule catabolic process (GO:0044282)	312	22	8.17	+	2.69	5.32e-05	0.0019
cofactor metabolic process (GO:0051186)	383	27	10.03	+	2.69	7.8e-06	0.000347
response to peptide (GO:1901652)	610	43	15.97	+	2.69	1.59e-08	1.4e-06
development of primary sexual characteristics (GO:0045137)	298	21	7.8	+	2.69	7.89e-05	0.00265
regulation of neurogenesis (GO:0050767)	966	68	25.29	+	2.69	7.9e-13	1.61e-10
cellular response to acid chemical (GO:0071229)	270	19	7.07	+	2.69	0.000173	0.00508
regulation of cell morphogenesis (GO:0022604)	540	38	14.14	+	2.69	1.16e-07	8.47e-06
morphogenesis of an epithelium (GO:0002009)	512	36	13.41	+	2.69	2.56e-07	1.72e-05
regulation of neurotransmitter levels (GO:0001505)	399	28	10.45	+	2.68	5.75e-06	0.000264
regulation of chemotaxis (GO:0050920)	228	16	5.97	+	2.68	0.000567	0.0137
cellular lipid metabolic process (GO:0044255)	829	58	21.71	+	2.67	5.55e-11	8.62e-09
generation of neurons (GO:0048699)	1687	118	44.17	+	2.67	6.78e-22	9.12e-19
regulation of neuron apoptotic process (GO:0043523)	272	19	7.12	+	2.67	0.000189	0.00548
synapse organization (GO:0050808)	315	22	8.25	+	2.67	6.08e-05	0.00214
organic acid transport (GO:0015849)	258	18	6.75	+	2.66	0.000281	0.00761
carboxylic acid transport (GO:0046942)	258	18	6.75	+	2.66	0.000281	0.00759
tube development (GO:0035295)	946	66	24.77	+	2.66	2.58e-12	4.79e-10
regulation of peptidyl-tyrosine phosphorylation (GO:0050730)	273	19	7.15	+	2.66	0.000198	0.00568
neurotransmitter transport (GO:0006836)	187	13	4.9	+	2.66	0.00196	0.0372
regulation of muscle system process (GO:0090257)	259	18	6.78	+	2.65	0.000293	0.00788
regulation of synapse structure or activity (GO:0050803)	288	20	7.54	+	2.65	0.000139	0.00429
regulation of inflammatory response (GO:0050727)	346	24	9.06	+	2.65	3.16e-05	0.00117
regulation of nervous system development (GO:0051960)	1083	75	28.36	+	2.65	1.42e-13	3.48e-11
chemotaxis (GO:0006935)	477	33	12.49	+	2.64	1.14e-06	6.28e-05
vasculature development (GO:0001944)	521	36	13.64	+	2.64	3.79e-07	2.4e-05
epithelium development (GO:0060429)	1059	73	27.73	+	2.63	3.6e-13	8.18e-11
positive regulation of neurogenesis (GO:0050769)	595	41	15.58	+	2.63	6.2e-08	4.75e-06
taxis (GO:0042330)	480	33	12.57	+	2.63	1.29e-06	7.05e-05
gonad development (GO:0008406)	292	20	7.65	+	2.62	0.000166	0.00489
small molecule biosynthetic process (GO:0044283)	468	32	12.25	+	2.61	2.09e-06	0.000107
nervous system development (GO:0007399)	2460	168	64.41	+	2.61	6.07e-31	9.8e-27
positive regulation of ERK1 and ERK2 cascade (GO:0070374)	249	17	6.52	+	2.61	0.000518	0.0127
negative regulation of response to external stimulus (GO:0032102)	381	26	9.98	+	2.61	1.94e-05	0.000774
negative regulation of phosphorylation (GO:0042326)	469	32	12.28	+	2.61	2.18e-06	0.00011
cellular response to organic cyclic compound (GO:0071407)	663	45	17.36	+	2.59	2.93e-08	2.44e-06
cellular component morphogenesis (GO:0032989)	841	57	22.02	+	2.59	3.06e-10	4.02e-08
plasma membrane bounded cell projection organization (GO:0120036)	1063	72	27.83	+	2.59	9.71e-13	1.93e-10
forebrain development (GO:0030900)	488	33	12.78	+	2.58	1.81e-06	9.37e-05
cellular response to metal ion (GO:0071248)	237	16	6.21	+	2.58	0.000836	0.0191
positive regulation of kinase activity (GO:0033674)	563	38	14.74	+	2.58	4.55e-07	2.8e-05
positive regulation of protein kinase activity (GO:0045860)	489	33	12.8	+	2.58	3.06e-06	0.000152
cell migration (GO:0016477)	846	57	22.15	+	2.57	3.59e-10	4.64e-08
negative regulation of cell cycle process (GO:0010948)	208	14	5.45	+	2.57	0.00177	0.0345
cardiovascular system development (GO:0072358)	536	36	14.03	+	2.57	1.02e-06	5.72e-05
regulation of cell morphogenesis involved in differentiation (GO:0010769)	358	24	9.37	+	2.56	5.24e-05	0.00187
organic acid catabolic process (GO:0016054)	209	14	5.47	+	2.56	0.00185	0.0356
carboxylic acid catabolic process (GO:0046395)	209	14	5.47	+	2.56	0.00185	0.0356
negative regulation of cell differentiation (GO:0045596)	777	52	20.34	+	2.56	2.8e-09	2.89e-07
striated muscle tissue development (GO:0014706)	329	22	8.61	+	2.55	0.00011	0.00349
enzyme linked receptor protein signaling pathway (GO:0007167)	539	36	14.11	+	2.55	1.09e-06	6.09e-05
cell projection organization (GO:0030030)	1098	73	28.75	+	2.54	1.44e-12	2.8e-10
cell population proliferation (GO:0008283)	572	38	14.98	+	2.54	5.63e-07	3.34e-05
response to organonitrogen compound (GO:0010243)	1280	85	33.51	+	2.54	2.2e-14	6.47e-12
actin filament organization (GO:0007015)	226	15	5.92	+	2.53	0.00141	0.0284
cell chemotaxis (GO:0060326)	211	14	5.52	+	2.53	0.00201	0.0381
muscle tissue development (GO:0060537)	347	23	9.09	+	2.53	8.76e-05	0.0029
muscle structure development (GO:0061061)	498	33	13.04	+	2.53	3.65e-06	0.000178
response to nitrogen compound (GO:1901698)	1367	90	35.79	+	2.51	4.35e-15	1.49e-12
cellular response to hormone stimulus (GO:0032870)	684	45	17.91	+	2.51	5.43e-08	4.27e-06
cellular response to peptide hormone stimulus (GO:0071375)	304	20	7.96	+	2.51	0.000272	0.00742
response to toxic substance (GO:0009636)	702	46	18.38	+	2.5	4.19e-08	3.37e-06
positive regulation of cell development (GO:0010720)	687	45	17.99	+	2.5	6.02e-08	4.65e-06
regulation of cell adhesion (GO:0030155)	707	46	18.51	+	2.49	5.01e-08	3.98e-06
regulation of cell development (GO:0060284)	1123	73	29.4	+	2.48	4.4e-12	8.07e-10
camera-type eye development (GO:0043010)	370	24	9.69	+	2.48	0.000119	0.00376
behavior (GO:0007610)	710	46	18.59	+	2.47	5.58e-08	4.35e-06
muscle organ development (GO:0007517)	278	18	7.28	+	2.47	0.000645	0.0151
negative regulation of growth (GO:0045926)	263	17	6.89	+	2.47	0.000918	0.0205
regulation of neuron projection development (GO:0010975)	619	40	16.21	+	2.47	4.65e-07	2.85e-05
coenzyme metabolic process (GO:0006732)	217	14	5.68	+	2.46	0.00256	0.0459
response to insulin (GO:0032868)	279	18	7.3	+	2.46	0.000671	0.0157
regulation of growth (GO:0040008)	682	44	17.86	+	2.46	1.23e-07	8.87e-06
cellular response to oxygen-containing compound (GO:1901701)	1241	80	32.49	+	2.46	4.84e-13	1.06e-10
positive regulation of transferase activity (GO:0051347)	638	41	16.7	+	2.45	3.74e-07	2.38e-05
negative regulation of cytokine production (GO:0001818)	265	17	6.94	+	2.45	0.000992	0.0218
response to abiotic stimulus (GO:0009628)	1374	88	35.97	+	2.45	4.58e-14	1.25e-11
negative regulation of transport (GO:0051051)	578	37	15.13	+	2.44	1.56e-06	8.34e-05
regulation of anatomical structure size (GO:0090066)	581	37	15.21	+	2.43	1.73e-06	9.09e-05
negative regulation of phosphorus metabolic process (GO:0010563)	581	37	15.21	+	2.43	1.73e-06	9.06e-05
negative regulation of phosphate metabolic process (GO:0045936)	581	37	15.21	+	2.43	1.73e-06	9.03e-05
positive regulation of cell population proliferation (GO:0008284)	1005	64	26.31	+	2.43	2.25e-10	3.08e-08
negative regulation of cellular component organization (GO:0051129)	754	48	19.74	+	2.43	6.03e-08	4.63e-06
response to antibiotic (GO:0046677)	503	32	13.17	+	2.43	9.3e-06	0.0004
regulation of system process (GO:0044057)	629	40	16.47	+	2.43	6.6e-07	3.83e-05
locomotion (GO:0040011)	1164	74	30.48	+	2.43	1.04e-11	1.81e-09
response to endogenous stimulus (GO:0009719)	1778	113	46.55	+	2.43	7.81e-18	5.73e-15
positive regulation of protein serine/threonine kinase activity (GO:0071902)	315	20	8.25	+	2.43	0.000581	0.014
positive regulation of neuron projection development (GO:0010976)	379	24	9.92	+	2.42	0.000147	0.0045
positive regulation of cell differentiation (GO:0045597)	1122	71	29.38	+	2.42	3.49e-11	5.81e-09
telencephalon development (GO:0021537)	332	21	8.69	+	2.42	0.000419	0.0105
positive regulation of catabolic process (GO:0009896)	459	29	12.02	+	2.41	2.8e-05	0.00107
positive regulation of developmental process (GO:0051094)	1556	98	40.74	+	2.41	3.53e-15	1.27e-12
tissue development (GO:0009888)	1747	110	45.74	+	2.4	3.94e-17	2.12e-14
muscle cell differentiation (GO:0042692)	270	17	7.07	+	2.4	0.00177	0.0345
negative regulation of multicellular organismal process (GO:0051241)	1319	83	34.53	+	2.4	5.78e-13	1.23e-10
regulation of plasma membrane bounded cell projection organization (GO:0120035)	796	50	20.84	+	2.4	3.95e-08	3.22e-06
positive regulation of cell adhesion (GO:0045785)	430	27	11.26	+	2.4	5.91e-05	0.00209
negative regulation of intracellular signal transduction (GO:1902532)	527	33	13.8	+	2.39	8.78e-06	0.000382
positive regulation of MAPK cascade (GO:0043410)	559	35	14.64	+	2.39	4.64e-06	0.000219
regulation of cell growth (GO:0001558)	432	27	11.31	+	2.39	6.28e-05	0.00219
regulation of anatomical structure morphogenesis (GO:0022603)	1090	68	28.54	+	2.38	1.48e-10	2.08e-08
oxidation-reduction process (GO:0055114)	933	58	24.43	+	2.37	5.29e-09	5.18e-07
regulation of cell projection organization (GO:0031344)	805	50	21.08	+	2.37	5.21e-08	4.12e-06
cellular response to growth factor stimulus (GO:0071363)	532	33	13.93	+	2.37	1.61e-05	0.000652
regulation of synapse organization (GO:0050807)	275	17	7.2	+	2.36	0.00195	0.0371
negative regulation of developmental process (GO:0051093)	1053	65	27.57	+	2.36	5.66e-10	6.97e-08
positive regulation of intracellular signal transduction (GO:1902533)	989	61	25.89	+	2.36	2.22e-09	2.32e-07
positive regulation of cell projection organization (GO:0031346)	487	30	12.75	+	2.35	2.99e-05	0.00113
cellular response to inorganic substance (GO:0071241)	276	17	7.23	+	2.35	0.00199	0.0378
response to drug (GO:0042493)	1398	86	36.6	+	2.35	6.82e-13	1.41e-10
circulatory system process (GO:0003013)	423	26	11.08	+	2.35	0.000108	0.00345
positive regulation of cellular catabolic process (GO:0031331)	391	24	10.24	+	2.34	0.000206	0.00585
regulation of ion transport (GO:0043269)	750	46	19.64	+	2.34	2.56e-07	1.72e-05
response to growth factor (GO:0070848)	571	35	14.95	+	2.34	9.08e-06	0.000394
actin filament-based process (GO:0030029)	539	33	14.11	+	2.34	1.8e-05	0.000721
regulation of MAPK cascade (GO:0043408)	752	46	19.69	+	2.34	2.73e-07	1.81e-05
tissue morphogenesis (GO:0048729)	639	39	16.73	+	2.33	2.62e-06	0.000131
cellular response to peptide (GO:1901653)	377	23	9.87	+	2.33	0.000303	0.00805
brain development (GO:0007420)	869	53	22.75	+	2.33	4.19e-08	3.38e-06
positive regulation of protein phosphorylation (GO:0001934)	1033	63	27.05	+	2.33	1.6e-09	1.75e-07
localization of cell (GO:0051674)	968	59	25.34	+	2.33	5.92e-09	5.72e-07
cell motility (GO:0048870)	968	59	25.34	+	2.33	5.92e-09	5.68e-07
head development (GO:0060322)	919	56	24.06	+	2.33	1.58e-08	1.4e-06
regulation of protein kinase activity (GO:0045859)	739	45	19.35	+	2.33	4.16e-07	2.62e-05
small molecule metabolic process (GO:0044281)	1497	91	39.19	+	2.32	2.75e-13	6.44e-11
blood circulation (GO:0008015)	412	25	10.79	+	2.32	0.000174	0.00508
positive regulation of multicellular organismal process (GO:0051240)	1963	119	51.4	+	2.32	2.18e-17	1.41e-14
positive regulation of apoptotic process (GO:0043065)	661	40	17.31	+	2.31	2.24e-06	0.000113
positive regulation of phosphorylation (GO:0042327)	1108	67	29.01	+	2.31	7.63e-10	9.12e-08
cell development (GO:0048468)	1724	104	45.14	+	2.3	5.9e-15	1.91e-12
response to alcohol (GO:0097305)	399	24	10.45	+	2.3	0.000263	0.0072
carboxylic acid metabolic process (GO:0019752)	815	49	21.34	+	2.3	2.05e-07	1.4e-05
regulation of cellular component size (GO:0032535)	416	25	10.89	+	2.3	0.000197	0.00567
positive regulation of programmed cell death (GO:0043068)	667	40	17.46	+	2.29	2.68e-06	0.000134
positive regulation of cell death (GO:0010942)	734	44	19.22	+	2.29	1.1e-06	6.11e-05
actin cytoskeleton organization (GO:0030036)	484	29	12.67	+	2.29	8.37e-05	0.00278
gland development (GO:0048732)	603	36	15.79	+	2.28	9.77e-06	0.000417
positive regulation of ion transport (GO:0043270)	335	20	8.77	+	2.28	0.000959	0.0213
oxoacid metabolic process (GO:0043436)	860	51	22.52	+	2.26	1.5e-07	1.06e-05
regulation of apoptotic signaling pathway (GO:2001233)	422	25	11.05	+	2.26	0.00034	0.00884
protein complex oligomerization (GO:0051259)	355	21	9.29	+	2.26	0.000779	0.0179
regulation of supramolecular fiber organization (GO:1902903)	372	22	9.74	+	2.26	0.000582	0.014
response to oxygen-containing compound (GO:1901700)	1996	118	52.26	+	2.26	2.43e-16	1.23e-13
negative regulation of cell cycle (GO:0045786)	407	24	10.66	+	2.25	0.000487	0.012
regulation of kinase activity (GO:0043549)	848	50	22.2	+	2.25	3.58e-07	2.31e-05
regulation of protein serine/threonine kinase activity (GO:0071900)	475	28	12.44	+	2.25	0.000135	0.0042
negative regulation of immune system process (GO:0002683)	475	28	12.44	+	2.25	0.000135	0.00419
negative regulation of cell death (GO:0060548)	1070	63	28.01	+	2.25	5.83e-09	5.67e-07
regulation of actin filament-based process (GO:0032970)	408	24	10.68	+	2.25	0.000495	0.0122
organic acid metabolic process (GO:0006082)	884	52	23.15	+	2.25	1.88e-07	1.29e-05
import into cell (GO:0098657)	578	34	15.13	+	2.25	2.27e-05	0.00089
regulation of protein catabolic process (GO:0042176)	391	23	10.24	+	2.25	0.000689	0.0161
regulation of response to external stimulus (GO:0032101)	973	57	25.48	+	2.24	4.18e-08	3.39e-06
regulation of body fluid levels (GO:0050878)	376	22	9.84	+	2.23	0.000986	0.0218
supramolecular fiber organization (GO:0097435)	445	26	11.65	+	2.23	0.000274	0.00747
positive regulation of neuron differentiation (GO:0045666)	480	28	12.57	+	2.23	0.000151	0.00457
regulation of multicellular organismal development (GO:2000026)	2146	125	56.19	+	2.22	6.06e-17	3.16e-14
positive regulation of phosphorus metabolic process (GO:0010562)	1186	69	31.05	+	2.22	1.69e-09	1.83e-07
positive regulation of phosphate metabolic process (GO:0045937)	1186	69	31.05	+	2.22	1.69e-09	1.81e-07
positive regulation of cell communication (GO:0010647)	1793	104	46.94	+	2.22	6.72e-14	1.78e-11
regulation of transmembrane transport (GO:0034762)	587	34	15.37	+	2.21	4.14e-05	0.00151
regulation of hormone secretion (GO:0046883)	311	18	8.14	+	2.21	0.0023	0.0424
cytoskeleton organization (GO:0007010)	1054	61	27.6	+	2.21	2.33e-08	1.97e-06
regulation of cation transmembrane transport (GO:1904062)	363	21	9.5	+	2.21	0.00145	0.0292
regulation of intracellular signal transduction (GO:1902531)	1626	94	42.57	+	2.21	1.45e-12	2.79e-10
response to molecule of bacterial origin (GO:0002237)	450	26	11.78	+	2.21	0.000305	0.00809
response to external stimulus (GO:0009605)	2476	143	64.83	+	2.21	3.58e-19	3.04e-16
negative regulation of apoptotic process (GO:0043066)	935	54	24.48	+	2.21	1.46e-07	1.04e-05
positive regulation of signaling (GO:0023056)	1801	104	47.15	+	2.21	8.01e-14	2.05e-11
response to lipopolysaccharide (GO:0032496)	433	25	11.34	+	2.21	0.000416	0.0105
regulation of MAP kinase activity (GO:0043405)	312	18	8.17	+	2.2	0.00237	0.043
regulation of neuron death (GO:1901214)	382	22	10	+	2.2	0.00107	0.0231
negative regulation of programmed cell death (GO:0043069)	955	55	25	+	2.2	1.77e-07	1.22e-05
movement of cell or subcellular component (GO:0006928)	1376	79	36.03	+	2.19	2.37e-10	3.22e-08
endocytosis (GO:0006897)	455	26	11.91	+	2.18	0.000343	0.00887
regulation of ion transmembrane transport (GO:0034765)	490	28	12.83	+	2.18	0.000194	0.00559
negative regulation of protein modification process (GO:0031400)	613	35	16.05	+	2.18	3.54e-05	0.00131
regulation of cell population proliferation (GO:0042127)	1699	97	44.48	+	2.18	1.24e-12	2.44e-10
regulation of multicellular organismal process (GO:0051239)	3251	185	85.12	+	2.17	7.21e-25	1.66e-21
regulation of cell differentiation (GO:0045595)	1905	108	49.88	+	2.17	6.84e-14	1.78e-11
defense response (GO:0006952)	1112	63	29.11	+	2.16	3.06e-08	2.53e-06
regulation of metal ion transport (GO:0010959)	443	25	11.6	+	2.16	0.000522	0.0127
apoptotic process (GO:0006915)	709	40	18.56	+	2.15	1.44e-05	0.000589
positive regulation of cellular component organization (GO:0051130)	1277	72	33.43	+	2.15	3.28e-09	3.33e-07
regulation of protein phosphorylation (GO:0001932)	1473	83	38.57	+	2.15	1.65e-10	2.28e-08
cell death (GO:0008219)	784	44	20.53	+	2.14	4.74e-06	0.000223
organic anion transport (GO:0015711)	410	23	10.73	+	2.14	0.000973	0.0215
cellular response to drug (GO:0035690)	517	29	13.54	+	2.14	0.000257	0.00707
regulation of localization (GO:0032879)	2963	166	77.58	+	2.14	2.5e-21	2.88e-18
regulation of catabolic process (GO:0009894)	875	49	22.91	+	2.14	1.68e-06	8.93e-05
circulatory system development (GO:0072359)	932	52	24.4	+	2.13	7.36e-07	4.22e-05
positive regulation of signal transduction (GO:0009967)	1597	89	41.81	+	2.13	5.18e-11	8.12e-09
regulation of phosphorylation (GO:0042325)	1618	90	42.36	+	2.12	3.97e-11	6.54e-09
regulation of transferase activity (GO:0051338)	954	53	24.98	+	2.12	6.09e-07	3.6e-05
positive regulation of cellular component biogenesis (GO:0044089)	540	30	14.14	+	2.12	0.000209	0.0059
response to radiation (GO:0009314)	505	28	13.22	+	2.12	0.000381	0.00963
programmed cell death (GO:0012501)	743	41	19.45	+	2.11	1.46e-05	0.000595
regulation of cellular catabolic process (GO:0031329)	727	40	19.03	+	2.1	2.01e-05	0.000797
regulation of transport (GO:0051049)	2038	112	53.36	+	2.1	1.96e-13	4.65e-11
regulation of intracellular transport (GO:0032386)	364	20	9.53	+	2.1	0.0027	0.0476
metal ion homeostasis (GO:0055065)	680	37	17.8	+	2.08	5.36e-05	0.00191
regulation of cellular protein localization (GO:1903827)	572	31	14.98	+	2.07	0.000312	0.00824
regulation of cell-cell adhesion (GO:0022407)	406	22	10.63	+	2.07	0.00177	0.0345
cellular response to endogenous stimulus (GO:0071495)	1311	71	34.32	+	2.07	1.67e-08	1.47e-06
regulation of programmed cell death (GO:0043067)	1553	84	40.66	+	2.07	8.13e-10	9.65e-08
regulation of developmental process (GO:0050793)	2702	146	70.74	+	2.06	3.07e-17	1.84e-14
regulation of cell communication (GO:0010646)	3295	178	86.27	+	2.06	1.6e-21	1.98e-18
regulation of cellular component organization (GO:0051128)	2559	138	67	+	2.06	4.65e-16	2.15e-13
regulation of cell death (GO:0010941)	1711	92	44.8	+	2.05	1.29e-10	1.86e-08
cell differentiation (GO:0030154)	3553	191	93.03	+	2.05	4.2e-23	6.78e-20
regulation of secretion by cell (GO:1903530)	893	48	23.38	+	2.05	6.23e-06	0.000283
negative regulation of protein metabolic process (GO:0051248)	1135	61	29.72	+	2.05	2.41e-07	1.63e-05
regulation of signaling (GO:0023051)	3312	178	86.72	+	2.05	3.13e-21	3.37e-18
cellular response to chemical stimulus (GO:0070887)	2810	151	73.57	+	2.05	1.12e-17	7.88e-15
response to organic substance (GO:0010033)	3220	173	84.31	+	2.05	1.97e-20	1.99e-17
regulation of apoptotic process (GO:0042981)	1527	82	39.98	+	2.05	1.75e-09	1.87e-07
developmental process involved in reproduction (GO:0003006)	1043	56	27.31	+	2.05	9.82e-07	5.5e-05
regulation of phosphate metabolic process (GO:0019220)	1808	97	47.34	+	2.05	4.6e-11	7.42e-09
regulation of phosphorus metabolic process (GO:0051174)	1809	97	47.36	+	2.05	4.66e-11	7.37e-09
cellular developmental process (GO:0048869)	3645	195	95.43	+	2.04	1.98e-23	3.56e-20
regulation of vesicle-mediated transport (GO:0060627)	618	33	16.18	+	2.04	0.000199	0.0057
animal organ morphogenesis (GO:0009887)	1033	55	27.05	+	2.03	1.49e-06	7.98e-05
divalent inorganic cation homeostasis (GO:0072507)	546	29	14.3	+	2.03	0.000639	0.0152
regulation of response to stress (GO:0080134)	1375	73	36	+	2.03	2.18e-08	1.86e-06
ion homeostasis (GO:0050801)	829	44	21.71	+	2.03	2.28e-05	0.000891
positive regulation of protein modification process (GO:0031401)	1263	67	33.07	+	2.03	1.2e-07	8.69e-06
response to stress (GO:0006950)	3267	173	85.54	+	2.02	6.49e-20	5.82e-17
cellular response to organic substance (GO:0071310)	2229	118	58.36	+	2.02	3.79e-13	8.5e-11
regulation of cellular localization (GO:0060341)	870	46	22.78	+	2.02	1.36e-05	0.000564
microtubule cytoskeleton organization (GO:0000226)	473	25	12.38	+	2.02	0.00133	0.0272
positive regulation of catalytic activity (GO:0043085)	1325	70	34.69	+	2.02	5.55e-08	4.35e-06
organophosphate metabolic process (GO:0019637)	758	40	19.85	+	2.02	4.99e-05	0.00179
chemical homeostasis (GO:0048878)	1194	63	31.26	+	2.02	2.82e-07	1.86e-05
system development (GO:0048731)	4518	238	118.29	+	2.01	4.63e-29	2.49e-25
inorganic ion homeostasis (GO:0098771)	760	40	19.9	+	2.01	5.19e-05	0.00186
anatomical structure morphogenesis (GO:0009653)	2207	116	57.78	+	2.01	9.26e-13	1.87e-10
negative regulation of cellular protein metabolic process (GO:0032269)	1069	56	27.99	+	2	2.18e-06	0.000111
regulation of secretion (GO:0051046)	974	51	25.5	+	2	5.81e-06	0.000266
innate immune response (GO:0045087)	516	27	13.51	+	2	0.00124	0.0258
regulation of cellular component biogenesis (GO:0044087)	975	51	25.53	+	2	5.91e-06	0.00027
anatomical structure formation involved in morphogenesis (GO:0048646)	918	48	24.04	+	2	1.36e-05	0.000565
cation homeostasis (GO:0055080)	747	39	19.56	+	1.99	7.53e-05	0.00257
regulation of cellular response to stress (GO:0080135)	690	36	18.07	+	1.99	0.000164	0.00485
regulation of biological quality (GO:0065008)	4025	210	105.38	+	1.99	3.22e-24	6.51e-21
drug metabolic process (GO:0017144)	442	23	11.57	+	1.99	0.00255	0.0459
anion transport (GO:0006820)	521	27	13.64	+	1.98	0.00132	0.0271
embryonic organ development (GO:0048568)	503	26	13.17	+	1.97	0.00177	0.0346
inorganic cation transmembrane transport (GO:0098662)	543	28	14.22	+	1.97	0.00105	0.0227
regulation of cytokine production (GO:0001817)	720	37	18.85	+	1.96	0.000221	0.00617
cellular response to stress (GO:0033554)	1577	81	41.29	+	1.96	1.44e-08	1.3e-06
positive regulation of transport (GO:0051050)	1149	59	30.08	+	1.96	1.9e-06	9.81e-05
animal organ development (GO:0048513)	3430	176	89.8	+	1.96	6.34e-19	5.12e-16
positive regulation of cellular protein metabolic process (GO:0032270)	1624	83	42.52	+	1.95	1.34e-08	1.22e-06
homeostatic process (GO:0042592)	1698	86	44.46	+	1.93	1.04e-08	9.89e-07
cell-cell signaling (GO:0007267)	771	39	20.19	+	1.93	0.00015	0.00456
calcium ion homeostasis (GO:0055074)	514	26	13.46	+	1.93	0.00205	0.0386
response to bacterium (GO:0009617)	831	42	21.76	+	1.93	9.99e-05	0.00323
cellular response to organonitrogen compound (GO:0071417)	693	35	18.14	+	1.93	0.000431	0.0108
response to other organism (GO:0051707)	1254	63	32.83	+	1.92	1.4e-06	7.55e-05
negative regulation of cell communication (GO:0010648)	1315	66	34.43	+	1.92	8.94e-07	5.06e-05
regulation of signal transduction (GO:0009966)	2852	143	74.67	+	1.92	3.05e-14	8.64e-12
response to external biotic stimulus (GO:0043207)	1258	63	32.94	+	1.91	2.08e-06	0.000106
negative regulation of signaling (GO:0023057)	1318	66	34.51	+	1.91	9.32e-07	5.26e-05
cellular response to nitrogen compound (GO:1901699)	762	38	19.95	+	1.9	0.00033	0.00864
multicellular organism development (GO:0007275)	4976	248	130.28	+	1.9	6.87e-27	2.22e-23
positive regulation of protein metabolic process (GO:0051247)	1730	86	45.3	+	1.9	2.24e-08	1.9e-06
negative regulation of response to stimulus (GO:0048585)	1596	79	41.79	+	1.89	1.1e-07	8.07e-06
heart development (GO:0007507)	609	30	15.94	+	1.88	0.00132	0.0271
cellular metal ion homeostasis (GO:0006875)	611	30	16	+	1.88	0.00136	0.0277
anatomical structure development (GO:0048856)	5348	262	140.02	+	1.87	8.19e-28	3.3e-24
cellular homeostasis (GO:0019725)	939	46	24.59	+	1.87	0.000107	0.00343
regulation of protein modification process (GO:0031399)	1882	92	49.27	+	1.87	1.33e-08	1.22e-06
response to biotic stimulus (GO:0009607)	1290	63	33.77	+	1.87	4.29e-06	0.000205
regulation of peptide secretion (GO:0002791)	574	28	15.03	+	1.86	0.0023	0.0424
regulation of defense response (GO:0031347)	657	32	17.2	+	1.86	0.00123	0.0257
metal ion transport (GO:0030001)	596	29	15.6	+	1.86	0.00187	0.0358
hemopoiesis (GO:0030097)	617	30	16.15	+	1.86	0.00207	0.0388
reproductive process (GO:0022414)	1566	76	41	+	1.85	5.04e-07	3.07e-05
reproduction (GO:0000003)	1569	76	41.08	+	1.85	5.15e-07	3.12e-05
regulation of protein localization (GO:0032880)	1115	54	29.19	+	1.85	2.35e-05	0.000912
cell surface receptor signaling pathway (GO:0007166)	1735	84	45.43	+	1.85	9.38e-08	6.91e-06
positive regulation of molecular function (GO:0044093)	1699	82	44.48	+	1.84	1.65e-07	1.17e-05
regulation of cell cycle process (GO:0010564)	601	29	15.74	+	1.84	0.00279	0.0488
regulation of peptide transport (GO:0090087)	829	40	21.71	+	1.84	0.000375	0.00957
regulation of catalytic activity (GO:0050790)	2220	107	58.12	+	1.84	1.4e-09	1.59e-07
developmental process (GO:0032502)	5776	278	151.23	+	1.84	4.34e-29	3.5e-25
positive regulation of response to stimulus (GO:0048584)	2286	110	59.85	+	1.84	9.5e-10	1.12e-07
cellular ion homeostasis (GO:0006873)	686	33	17.96	+	1.84	0.00154	0.0308
negative regulation of signal transduction (GO:0009968)	1185	57	31.03	+	1.84	1.7e-05	0.000686
inorganic ion transmembrane transport (GO:0098660)	630	30	16.49	+	1.82	0.00236	0.0429
cellular cation homeostasis (GO:0030003)	673	32	17.62	+	1.82	0.00211	0.0395
regulation of protein transport (GO:0051223)	781	37	20.45	+	1.81	0.000909	0.0203
ion transmembrane transport (GO:0034220)	846	40	22.15	+	1.81	0.000461	0.0114
microtubule-based process (GO:0007017)	657	31	17.2	+	1.8	0.00284	0.0495
ion transport (GO:0006811)	1254	59	32.83	+	1.8	2.69e-05	0.00103
regulation of establishment of protein localization (GO:0070201)	810	38	21.21	+	1.79	0.000779	0.0179
carbohydrate derivative metabolic process (GO:1901135)	862	40	22.57	+	1.77	0.000737	0.0171
cellular chemical homeostasis (GO:0055082)	819	38	21.44	+	1.77	0.00119	0.0254
intracellular signal transduction (GO:0035556)	1435	66	37.57	+	1.76	1.85e-05	0.000738
regulation of cellular protein metabolic process (GO:0032268)	2654	122	69.49	+	1.76	1e-09	1.17e-07
regulation of response to stimulus (GO:0048583)	3899	179	102.08	+	1.75	1.48e-14	4.5e-12
cellular response to cytokine stimulus (GO:0071345)	766	35	20.06	+	1.75	0.00193	0.0368
response to cytokine (GO:0034097)	902	41	23.62	+	1.74	0.000957	0.0212
regulation of molecular function (GO:0065009)	2927	132	76.64	+	1.72	6.35e-10	7.71e-08
regulation of protein metabolic process (GO:0051246)	2835	127	74.23	+	1.71	1.96e-09	2.06e-07
multi-organism reproductive process (GO:0044703)	1074	48	28.12	+	1.71	0.000437	0.0109
organic cyclic compound biosynthetic process (GO:1901362)	874	39	22.88	+	1.7	0.00173	0.0341
negative regulation of cellular process (GO:0048523)	4709	210	123.29	+	1.7	3.37e-16	1.6e-13
multicellular organism reproduction (GO:0032504)	920	41	24.09	+	1.7	0.00153	0.0306
multi-organism process (GO:0051704)	2394	106	62.68	+	1.69	1.19e-07	8.62e-06
phosphorus metabolic process (GO:0006793)	1883	83	49.3	+	1.68	5.74e-06	0.000265
phosphate-containing compound metabolic process (GO:0006796)	1863	82	48.78	+	1.68	5.44e-06	0.000252
multicellular organismal reproductive process (GO:0048609)	909	40	23.8	+	1.68	0.00208	0.039
negative regulation of transcription by RNA polymerase II (GO:0000122)	887	39	23.22	+	1.68	0.00262	0.0468
cellular component assembly (GO:0022607)	2131	93	55.79	+	1.67	1.68e-06	8.91e-05
negative regulation of nitrogen compound metabolic process (GO:0051172)	2384	104	62.42	+	1.67	3.37e-07	2.19e-05
regulation of cell cycle (GO:0051726)	1033	44	27.05	+	1.63	0.00203	0.0383
positive regulation of metabolic process (GO:0009893)	3666	155	95.98	+	1.61	1.13e-09	1.31e-07
negative regulation of biological process (GO:0048519)	5232	221	136.99	+	1.61	1.3e-14	4.04e-12
positive regulation of cellular process (GO:0048522)	5473	231	143.29	+	1.61	2.02e-15	7.76e-13
negative regulation of molecular function (GO:0044092)	1162	49	30.42	+	1.61	0.00137	0.0278
regulation of organelle organization (GO:0033043)	1286	54	33.67	+	1.6	0.00088	0.0199
embryo development (GO:0009790)	1217	51	31.86	+	1.6	0.00126	0.026
cellular component organization (GO:0016043)	5084	213	133.11	+	1.6	1.21e-13	3.05e-11
positive regulation of biological process (GO:0048518)	6114	253	160.08	+	1.58	2.5e-16	1.22e-13
response to chemical (GO:0042221)	5381	222	140.89	+	1.58	1.56e-13	3.76e-11
regulation of hydrolase activity (GO:0051336)	1212	50	31.73	+	1.58	0.00225	0.0416
localization (GO:0051179)	4874	201	127.61	+	1.58	4.92e-12	8.91e-10
negative regulation of cellular metabolic process (GO:0031324)	2583	106	67.63	+	1.57	4.31e-06	0.000205
positive regulation of cellular metabolic process (GO:0031325)	3379	138	88.47	+	1.56	1.25e-07	8.95e-06
regulation of immune system process (GO:0002682)	1426	58	37.34	+	1.55	0.00115	0.0245
negative regulation of macromolecule metabolic process (GO:0010605)	2596	105	67.97	+	1.54	8.59e-06	0.000376
cellular component organization or biogenesis (GO:0071840)	5302	213	138.82	+	1.53	9.6e-12	1.68e-09
immune system process (GO:0002376)	2024	80	52.99	+	1.51	0.000342	0.00887
multicellular organismal process (GO:0032501)	7443	294	194.87	+	1.51	3.92e-17	2.18e-14
cellular component biogenesis (GO:0044085)	2382	94	62.37	+	1.51	8.05e-05	0.00269
cellular localization (GO:0051641)	2092	82	54.77	+	1.5	0.00032	0.00841
macromolecule localization (GO:0033036)	2199	86	57.57	+	1.49	0.00025	0.00691
negative regulation of metabolic process (GO:0009892)	2867	111	75.06	+	1.48	3.41e-05	0.00126
protein localization (GO:0008104)	1896	73	49.64	+	1.47	0.00122	0.0256
organic substance transport (GO:0071702)	1803	69	47.21	+	1.46	0.00208	0.0389
transport (GO:0006810)	3562	136	93.26	+	1.46	5.7e-06	0.000264
positive regulation of nitrogen compound metabolic process (GO:0051173)	3197	122	83.7	+	1.46	2.07e-05	0.00082
establishment of localization (GO:0051234)	3705	141	97	+	1.45	4.62e-06	0.000219
organic substance biosynthetic process (GO:1901576)	2251	84	58.94	+	1.43	0.00135	0.0274
response to stimulus (GO:0050896)	8712	324	228.1	+	1.42	1.05e-15	4.47e-13
biosynthetic process (GO:0009058)	2329	86	60.98	+	1.41	0.00159	0.0316
positive regulation of macromolecule metabolic process (GO:0010604)	3361	124	88	+	1.41	8.28e-05	0.00275
organonitrogen compound metabolic process (GO:1901564)	4738	173	124.05	+	1.39	2.72e-06	0.000135
cellular response to stimulus (GO:0051716)	7042	256	184.37	+	1.39	7.1e-10	8.55e-08
regulation of metabolic process (GO:0019222)	6157	222	161.2	+	1.38	6.82e-08	5.12e-06
regulation of cellular metabolic process (GO:0031323)	5759	206	150.78	+	1.37	5.18e-07	3.12e-05
regulation of primary metabolic process (GO:0080090)	5561	196	145.6	+	1.35	3.57e-06	0.000174
metabolic process (GO:0008152)	7639	267	200.01	+	1.33	1.32e-08	1.21e-06
cell communication (GO:0007154)	5537	192	144.97	+	1.32	1.39e-05	0.000571
organic substance metabolic process (GO:0071704)	7109	246	186.13	+	1.32	2.19e-07	1.49e-05
regulation of nitrogen compound metabolic process (GO:0051171)	5405	187	141.51	+	1.32	2.31e-05	0.000899
cellular metabolic process (GO:0044237)	6768	232	177.2	+	1.31	1.68e-06	8.89e-05
signaling (GO:0023052)	5380	181	140.86	+	1.28	0.00018	0.00522
regulation of macromolecule metabolic process (GO:0060255)	5661	187	148.22	+	1.26	0.000337	0.00879
primary metabolic process (GO:0044238)	6695	219	175.29	+	1.25	0.000128	0.004
cellular process (GO:0009987)	14303	467	374.48	+	1.25	5.56e-18	4.27e-15
signal transduction (GO:0007165)	5093	166	133.35	+	1.24	0.00186	0.0357
regulation of biological process (GO:0050789)	11725	379	306.99	+	1.23	1.17e-09	1.34e-07
regulation of cellular process (GO:0050794)	11105	358	290.75	+	1.23	1.85e-08	1.6e-06
biological regulation (GO:0065007)	12395	399	324.53	+	1.23	1.58e-10	2.2e-08
biological_process (GO:0008150)	17651	528	462.14	+	1.14	8.25e-16	3.7e-13

## Sheet: GO_BP_miCox474_down
Analysis Type:	PANTHER Overrepresentation Test (Released 20190711)
Annotation Version and Release Date:	GO Ontology database Released 2020-01-03
Analyzed List:	Client Text Box Input (Rattus norvegicus)
Reference List:	Rattus norvegicus (all genes in database)
Test Type:	FISHER
Correction:	FDR
GO biological process complete	Rattus norvegicus - REFLIST (21465)	Client Text Box Input (274)	Client Text Box Input (expected)	Client Text Box Input (over/under)	Client Text Box Input (fold Enrichment)	Client Text Box Input (raw P-value)	Client Text Box Input (FDR)
regulation of platelet-derived growth factor production (GO:0090361)	3	2	0.04	+	52.23	0.00154	0.0446
regulation of progesterone biosynthetic process (GO:2000182)	3	2	0.04	+	52.23	0.00154	0.0446
negative regulation of thrombin-activated receptor signaling pathway (GO:0070495)	3	2	0.04	+	52.23	0.00154	0.0445
regulation of thrombin-activated receptor signaling pathway (GO:0070494)	3	2	0.04	+	52.23	0.00154	0.0444
cellular response to resveratrol (GO:1904639)	3	2	0.04	+	52.23	0.00154	0.0443
negative regulation of dopamine metabolic process (GO:0045963)	3	2	0.04	+	52.23	0.00154	0.0443
negative regulation of catecholamine metabolic process (GO:0045914)	3	2	0.04	+	52.23	0.00154	0.0442
smooth muscle cell proliferation (GO:0048659)	7	3	0.09	+	33.57	0.000223	0.00982
angiotensin-activated signaling pathway (GO:0038166)	15	3	0.19	+	15.67	0.0014	0.0413
cellular response to cholesterol (GO:0071397)	20	4	0.26	+	15.67	0.000215	0.00954
regulation of dopamine metabolic process (GO:0042053)	21	4	0.27	+	14.92	0.000253	0.0109
sphingosine metabolic process (GO:0006670)	16	3	0.2	+	14.69	0.00165	0.0461
interleukin-1-mediated signaling pathway (GO:0070498)	16	3	0.2	+	14.69	0.00165	0.0461
filopodium assembly (GO:0046847)	16	3	0.2	+	14.69	0.00165	0.046
regulation of catecholamine metabolic process (GO:0042069)	22	4	0.28	+	14.24	0.000297	0.0123
cellular response to follicle-stimulating hormone stimulus (GO:0071372)	28	5	0.36	+	13.99	5.45e-05	0.00311
cellular response to low-density lipoprotein particle stimulus (GO:0071404)	23	4	0.29	+	13.62	0.000345	0.0138
cellular response to sterol (GO:0036315)	24	4	0.31	+	13.06	0.000398	0.0157
regulation of vascular endothelial growth factor production (GO:0010574)	33	5	0.42	+	11.87	0.00011	0.00554
positive regulation of bone resorption (GO:0045780)	27	4	0.34	+	11.61	0.000594	0.0213
positive regulation of bone remodeling (GO:0046852)	27	4	0.34	+	11.61	0.000594	0.0212
muscle cell migration (GO:0014812)	27	4	0.34	+	11.61	0.000594	0.0212
cellular response to lipoprotein particle stimulus (GO:0071402)	35	5	0.45	+	11.19	0.000141	0.00678
regulation of NMDA receptor activity (GO:2000310)	28	4	0.36	+	11.19	0.000672	0.0233
response to follicle-stimulating hormone (GO:0032354)	35	5	0.45	+	11.19	0.000141	0.00676
regulation of release of sequestered calcium ion into cytosol by sarcoplasmic reticulum (GO:0010880)	28	4	0.36	+	11.19	0.000672	0.0233
response to magnesium ion (GO:0032026)	29	4	0.37	+	10.81	0.000758	0.0257
regulation of long-term neuronal synaptic plasticity (GO:0048169)	38	5	0.49	+	10.31	0.0002	0.009
ovulation (GO:0030728)	31	4	0.4	+	10.11	0.00095	0.0309
response to lipoprotein particle (GO:0055094)	31	4	0.4	+	10.11	0.00095	0.0309
cellular response to gonadotropin stimulus (GO:0071371)	39	5	0.5	+	10.04	0.000223	0.0098
response to vitamin D (GO:0033280)	49	6	0.63	+	9.59	6.56e-05	0.0036
positive regulation of neurotransmitter secretion (GO:0001956)	33	4	0.42	+	9.5	0.00118	0.0363
cellular response to interleukin-6 (GO:0071354)	42	5	0.54	+	9.33	0.000305	0.0125
estrous cycle (GO:0044849)	34	4	0.43	+	9.22	0.0013	0.0392
positive regulation of synaptic transmission, glutamatergic (GO:0051968)	34	4	0.43	+	9.22	0.0013	0.0392
axon regeneration (GO:0031103)	34	4	0.43	+	9.22	0.0013	0.0391
positive regulation of steroid metabolic process (GO:0045940)	34	4	0.43	+	9.22	0.0013	0.039
glutathione metabolic process (GO:0006749)	60	7	0.77	+	9.14	2.13e-05	0.00138
regulation of neuronal synaptic plasticity (GO:0048168)	78	9	1	+	9.04	1.53e-06	0.000144
phospholipid catabolic process (GO:0009395)	35	4	0.45	+	8.95	0.00144	0.0419
regulation of fatty acid oxidation (GO:0046320)	35	4	0.45	+	8.95	0.00144	0.0418
response to iron ion (GO:0010039)	54	6	0.69	+	8.7	0.000107	0.00547
regulation of cellular amine metabolic process (GO:0033238)	36	4	0.46	+	8.7	0.00158	0.0448
positive regulation of vascular smooth muscle cell proliferation (GO:1904707)	36	4	0.46	+	8.7	0.00158	0.0447
cardiac muscle hypertrophy (GO:0003300)	36	4	0.46	+	8.7	0.00158	0.0446
response to fluid shear stress (GO:0034405)	45	5	0.57	+	8.7	0.000409	0.0159
positive regulation of fatty acid metabolic process (GO:0045923)	45	5	0.57	+	8.7	0.000409	0.0159
regulation of transforming growth factor beta production (GO:0071634)	37	4	0.47	+	8.47	0.00173	0.0477
response to cholesterol (GO:0070723)	37	4	0.47	+	8.47	0.00173	0.0476
negative regulation of G1/S transition of mitotic cell cycle (GO:2000134)	57	6	0.73	+	8.25	0.000141	0.00676
positive regulation of smooth muscle cell migration (GO:0014911)	67	7	0.86	+	8.18	4.1e-05	0.00243
long-term synaptic potentiation (GO:0060291)	58	6	0.74	+	8.1	0.000154	0.00732
response to gonadotropin (GO:0034698)	68	7	0.87	+	8.06	4.47e-05	0.00262
response to interleukin-6 (GO:0070741)	49	5	0.63	+	7.99	0.000586	0.0211
negative regulation of cell cycle G1/S phase transition (GO:1902807)	60	6	0.77	+	7.83	0.000183	0.00837
exocrine system development (GO:0035272)	53	5	0.68	+	7.39	0.000815	0.0274
positive regulation of peptidyl-serine phosphorylation (GO:0033138)	107	10	1.37	+	7.32	2.34e-06	0.000212
cellular response to estradiol stimulus (GO:0071392)	54	5	0.69	+	7.25	0.000881	0.0293
positive regulation of smooth muscle cell proliferation (GO:0048661)	112	10	1.43	+	6.99	3.42e-06	0.000289
regulation of glutamate receptor signaling pathway (GO:1900449)	56	5	0.71	+	6.99	0.00103	0.0326
receptor internalization (GO:0031623)	68	6	0.87	+	6.91	0.000343	0.0138
regulation of smooth muscle cell migration (GO:0014910)	92	8	1.17	+	6.81	3.93e-05	0.00235
iron ion transport (GO:0006826)	58	5	0.74	+	6.75	0.00119	0.0366
regulation of fatty acid metabolic process (GO:0019217)	94	8	1.2	+	6.67	4.53e-05	0.00264
positive regulation of receptor-mediated endocytosis (GO:0048260)	59	5	0.75	+	6.64	0.00127	0.0388
cellular response to fatty acid (GO:0071398)	71	6	0.91	+	6.62	0.000426	0.0164
astrocyte differentiation (GO:0048708)	60	5	0.77	+	6.53	0.00137	0.0406
regulation of protein targeting (GO:1903533)	60	5	0.77	+	6.53	0.00137	0.0406
positive regulation of lipid biosynthetic process (GO:0046889)	97	8	1.24	+	6.46	5.58e-05	0.00316
regulation of cellular ketone metabolic process (GO:0010565)	135	11	1.72	+	6.38	2.54e-06	0.000227
cellular response to nutrient (GO:0031670)	86	7	1.1	+	6.38	0.000176	0.00812
regulation of tissue remodeling (GO:0034103)	87	7	1.11	+	6.3	0.000188	0.00858
positive regulation of endothelial cell migration (GO:0010595)	100	8	1.28	+	6.27	6.82e-05	0.00371
regulation of release of sequestered calcium ion into cytosol (GO:0051279)	88	7	1.12	+	6.23	0.000201	0.00904
positive regulation of synaptic transmission (GO:0050806)	189	15	2.41	+	6.22	5.21e-08	7.79e-06
positive regulation of lipid transport (GO:0032370)	76	6	0.97	+	6.18	0.000596	0.0212
regulation of G1/S transition of mitotic cell cycle (GO:2000045)	114	9	1.46	+	6.18	2.65e-05	0.00166
response to zinc ion (GO:0010043)	64	5	0.82	+	6.12	0.00179	0.0488
cellular response to cAMP (GO:0071320)	77	6	0.98	+	6.1	0.000636	0.0223
cellular detoxification (GO:1990748)	104	8	1.33	+	6.03	8.82e-05	0.00458
regulation of peptidyl-serine phosphorylation (GO:0033135)	143	11	1.83	+	6.03	4.27e-06	0.000346
regulation of synaptic plasticity (GO:0048167)	235	18	3	+	6	3.96e-09	8.2e-07
regulation of sequestering of calcium ion (GO:0051282)	144	11	1.84	+	5.98	4.55e-06	0.000361
calcium-mediated signaling (GO:0019722)	144	11	1.84	+	5.98	4.55e-06	0.00036
hair follicle development (GO:0001942)	94	7	1.2	+	5.83	0.000294	0.0122
response to cAMP (GO:0051591)	150	11	1.91	+	5.74	6.55e-06	0.000483
response to organophosphorus (GO:0046683)	191	14	2.44	+	5.74	3.62e-07	4.29e-05
positive regulation of lipid localization (GO:1905954)	96	7	1.23	+	5.71	0.000331	0.0135
skin epidermis development (GO:0098773)	96	7	1.23	+	5.71	0.000331	0.0134
acyl-CoA metabolic process (GO:0006637)	83	6	1.06	+	5.66	0.00092	0.0301
thioester metabolic process (GO:0035383)	83	6	1.06	+	5.66	0.00092	0.0301
hair cycle process (GO:0022405)	97	7	1.24	+	5.65	0.000351	0.014
molting cycle process (GO:0022404)	97	7	1.24	+	5.65	0.000351	0.014
response to axon injury (GO:0048678)	84	6	1.07	+	5.6	0.000975	0.0315
response to estradiol (GO:0032355)	253	18	3.23	+	5.57	1.16e-08	2.04e-06
response to purine-containing compound (GO:0014074)	225	16	2.87	+	5.57	7.74e-08	1.1e-05
cellular response to interferon-gamma (GO:0071346)	114	8	1.46	+	5.5	0.00016	0.00752
response to interferon-gamma (GO:0034341)	143	10	1.83	+	5.48	2.53e-05	0.00159
positive regulation of nervous system process (GO:0031646)	86	6	1.1	+	5.47	0.00109	0.0342
regulation of cell cycle G1/S phase transition (GO:1902806)	130	9	1.66	+	5.42	6.92e-05	0.00374
biomineralization (GO:0110148)	87	6	1.11	+	5.4	0.00116	0.036
biomineral tissue development (GO:0031214)	87	6	1.11	+	5.4	0.00116	0.0359
membrane docking (GO:0022406)	87	6	1.11	+	5.4	0.00116	0.0358
purine nucleoside bisphosphate metabolic process (GO:0034032)	102	7	1.3	+	5.38	0.000467	0.0176
ribonucleoside bisphosphate metabolic process (GO:0033875)	102	7	1.3	+	5.38	0.000467	0.0175
nucleoside bisphosphate metabolic process (GO:0033865)	102	7	1.3	+	5.38	0.000467	0.0175
iron ion homeostasis (GO:0055072)	88	6	1.12	+	5.34	0.00122	0.0375
cytosolic calcium ion transport (GO:0060401)	103	7	1.31	+	5.32	0.000493	0.0183
regulation of endothelial cell migration (GO:0010594)	162	11	2.07	+	5.32	1.3e-05	0.000886
response to interleukin-1 (GO:0070555)	163	11	2.08	+	5.29	1.37e-05	0.000928
maternal process involved in female pregnancy (GO:0060135)	89	6	1.14	+	5.28	0.00129	0.0393
homophilic cell adhesion via plasma membrane adhesion molecules (GO:0007156)	134	9	1.71	+	5.26	8.62e-05	0.0045
receptor metabolic process (GO:0043112)	105	7	1.34	+	5.22	0.00055	0.0202
hair cycle (GO:0042633)	105	7	1.34	+	5.22	0.00055	0.0201
molting cycle (GO:0042303)	105	7	1.34	+	5.22	0.00055	0.0201
detoxification (GO:0098754)	121	8	1.54	+	5.18	0.000235	0.0103
regulation of lipid biosynthetic process (GO:0046890)	182	12	2.32	+	5.17	6.94e-06	0.000507
regulation of steroid metabolic process (GO:0019218)	107	7	1.37	+	5.13	0.000611	0.0216
cellular oxidant detoxification (GO:0098869)	92	6	1.17	+	5.11	0.00152	0.044
regulation of smooth muscle cell proliferation (GO:0048660)	169	11	2.16	+	5.1	1.88e-05	0.00122
positive regulation of protein kinase B signaling (GO:0051897)	108	7	1.38	+	5.08	0.000644	0.0226
cellular response to glucose stimulus (GO:0071333)	108	7	1.38	+	5.08	0.000644	0.0225
oligodendrocyte differentiation (GO:0048709)	93	6	1.19	+	5.05	0.0016	0.0451
cellular response to alcohol (GO:0097306)	124	8	1.58	+	5.05	0.000275	0.0117
regulation of blood vessel endothelial cell migration (GO:0043535)	94	6	1.2	+	5	0.00168	0.0467
cellular response to hexose stimulus (GO:0071331)	110	7	1.4	+	4.99	0.000714	0.0246
regulation of anion transport (GO:0044070)	126	8	1.61	+	4.97	0.000305	0.0126
cellular response to metal ion (GO:0071248)	237	15	3.03	+	4.96	8.02e-07	8.41e-05
gliogenesis (GO:0042063)	269	17	3.43	+	4.95	1.49e-07	1.99e-05
response to fibroblast growth factor (GO:0071774)	95	6	1.21	+	4.95	0.00177	0.0484
response to fatty acid (GO:0070542)	127	8	1.62	+	4.93	0.000321	0.0131
positive regulation of small molecule metabolic process (GO:0062013)	159	10	2.03	+	4.93	5.91e-05	0.00329
ammonium ion metabolic process (GO:0097164)	159	10	2.03	+	4.93	5.91e-05	0.00328
steroid biosynthetic process (GO:0006694)	96	6	1.23	+	4.9	0.00186	0.0501
cellular response to interleukin-1 (GO:0071347)	128	8	1.63	+	4.9	0.000337	0.0136
regulation of lipid transport (GO:0032368)	128	8	1.63	+	4.9	0.000337	0.0136
cellular response to hydrogen peroxide (GO:0070301)	96	6	1.23	+	4.9	0.00186	0.0501
cellular response to monosaccharide stimulus (GO:0071326)	113	7	1.44	+	4.85	0.000829	0.0278
aging (GO:0007568)	452	28	5.77	+	4.85	1.86e-11	7.7e-09
cellular response to toxic substance (GO:0097237)	260	16	3.32	+	4.82	4.89e-07	5.55e-05
glial cell differentiation (GO:0010001)	213	13	2.72	+	4.78	6.36e-06	0.000478
regulation of calcium ion transport into cytosol (GO:0010522)	115	7	1.47	+	4.77	0.000914	0.03
positive regulation of epithelial cell migration (GO:0010634)	148	9	1.89	+	4.76	0.000176	0.00812
regulation of receptor-mediated endocytosis (GO:0048259)	117	7	1.49	+	4.69	0.00101	0.0323
response to wounding (GO:0009611)	494	29	6.31	+	4.6	2.7e-11	1.01e-08
response to nutrient (GO:0007584)	359	21	4.58	+	4.58	1.77e-08	3.07e-06
leukocyte chemotaxis (GO:0030595)	120	7	1.53	+	4.57	0.00116	0.036
regulation of synaptic vesicle cycle (GO:0098693)	155	9	1.98	+	4.55	0.000243	0.0105
cellular response to inorganic substance (GO:0071241)	276	16	3.52	+	4.54	1.03e-06	0.000105
glial cell development (GO:0021782)	122	7	1.56	+	4.49	0.00127	0.0386
sulfur compound metabolic process (GO:0006790)	279	16	3.56	+	4.49	1.18e-06	0.000117
regulation of lipid localization (GO:1905952)	159	9	2.03	+	4.43	0.000291	0.0122
regulation of epithelial cell migration (GO:0010632)	231	13	2.95	+	4.41	1.45e-05	0.000969
modulation of chemical synaptic transmission (GO:0050804)	553	31	7.06	+	4.39	1.62e-11	7.05e-09
positive regulation of endocytosis (GO:0045807)	125	7	1.6	+	4.39	0.00145	0.042
regulation of trans-synaptic signaling (GO:0099177)	554	31	7.07	+	4.38	1.69e-11	7.17e-09
positive regulation of lipid metabolic process (GO:0045834)	162	9	2.07	+	4.35	0.000332	0.0134
cellular response to carbohydrate stimulus (GO:0071322)	127	7	1.62	+	4.32	0.00158	0.0448
regulation of nervous system process (GO:0031644)	183	10	2.34	+	4.28	0.000177	0.00813
regulation of muscle contraction (GO:0006937)	165	9	2.11	+	4.27	0.000377	0.0149
regulation of neurotransmitter secretion (GO:0046928)	147	8	1.88	+	4.26	0.000803	0.0271
monovalent inorganic cation homeostasis (GO:0055067)	129	7	1.65	+	4.25	0.00172	0.0474
cellular response to extracellular stimulus (GO:0031668)	295	16	3.77	+	4.25	2.34e-06	0.000211
positive regulation of apoptotic signaling pathway (GO:2001235)	185	10	2.36	+	4.23	0.000193	0.00872
cellular response to nutrient levels (GO:0031669)	259	14	3.31	+	4.23	1.05e-05	0.000738
cellular glucose homeostasis (GO:0001678)	130	7	1.66	+	4.22	0.00179	0.0488
cardiocyte differentiation (GO:0035051)	130	7	1.66	+	4.22	0.00179	0.0487
response to metal ion (GO:0010038)	504	27	6.43	+	4.2	9.17e-10	2.35e-07
response to vitamin (GO:0033273)	169	9	2.16	+	4.17	0.000445	0.0169
second-messenger-mediated signaling (GO:0019932)	320	17	4.08	+	4.16	1.48e-06	0.000142
cell-cell adhesion via plasma-membrane adhesion molecules (GO:0098742)	208	11	2.66	+	4.14	0.000112	0.00564
cellular modified amino acid metabolic process (GO:0006575)	171	9	2.18	+	4.12	0.000482	0.018
negative regulation of protein secretion (GO:0050709)	152	8	1.94	+	4.12	0.000986	0.0318
cellular response to oxidative stress (GO:0034599)	267	14	3.41	+	4.11	1.45e-05	0.000966
cell chemotaxis (GO:0060326)	211	11	2.69	+	4.08	0.000126	0.0062
regeneration (GO:0031099)	270	14	3.45	+	4.06	1.63e-05	0.00108
rhythmic process (GO:0048511)	328	17	4.19	+	4.06	2.03e-06	0.000187
response to inorganic substance (GO:0010035)	734	38	9.37	+	4.06	6.78e-13	4.05e-10
cellular response to lipid (GO:0071396)	638	33	8.14	+	4.05	2.61e-11	1e-08
response to hexose (GO:0009746)	213	11	2.72	+	4.05	0.000136	0.00661
muscle contraction (GO:0006936)	195	10	2.49	+	4.02	0.000288	0.0122
cellular response to lipopolysaccharide (GO:0071222)	235	12	3	+	4	7.54e-05	0.00403
cellular response to ketone (GO:1901655)	157	8	2	+	3.99	0.0012	0.037
response to lipopolysaccharide (GO:0032496)	433	22	5.53	+	3.98	8.58e-08	1.18e-05
calcium ion transmembrane transport (GO:0070588)	197	10	2.51	+	3.98	0.000312	0.0128
memory (GO:0007613)	158	8	2.02	+	3.97	0.00125	0.0382
learning or memory (GO:0007611)	316	16	4.03	+	3.97	5.4e-06	0.000415
negative regulation of neuron projection development (GO:0010977)	179	9	2.28	+	3.94	0.00066	0.023
regulation of muscle system process (GO:0090257)	259	13	3.31	+	3.93	4.5e-05	0.00263
cellular response to chemical stress (GO:0062197)	319	16	4.07	+	3.93	6.05e-06	0.000459
cellular response to antibiotic (GO:0071236)	182	9	2.32	+	3.87	0.000739	0.0253
circadian rhythm (GO:0007623)	182	9	2.32	+	3.87	0.000739	0.0252
phospholipid metabolic process (GO:0006644)	305	15	3.89	+	3.85	1.48e-05	0.000981
negative regulation of cytokine production (GO:0001818)	265	13	3.38	+	3.84	5.63e-05	0.00317
response to carbohydrate (GO:0009743)	265	13	3.38	+	3.84	5.63e-05	0.00316
response to glucose (GO:0009749)	204	10	2.6	+	3.84	0.000405	0.0159
positive regulation of peptidyl-tyrosine phosphorylation (GO:0050731)	204	10	2.6	+	3.84	0.000405	0.0158
positive regulation of cell motility (GO:2000147)	592	29	7.56	+	3.84	1.5e-09	3.6e-07
regulation of cation channel activity (GO:2001257)	184	9	2.35	+	3.83	0.000795	0.0269
response to molecule of bacterial origin (GO:0002237)	450	22	5.74	+	3.83	1.62e-07	2.11e-05
negative regulation of peptide secretion (GO:0002792)	164	8	2.09	+	3.82	0.00157	0.0446
cellular response to molecule of bacterial origin (GO:0071219)	246	12	3.14	+	3.82	0.000114	0.00571
response to hydrogen peroxide (GO:0042542)	165	8	2.11	+	3.8	0.00162	0.0456
cognition (GO:0050890)	351	17	4.48	+	3.79	4.82e-06	0.000379
glucose homeostasis (GO:0042593)	248	12	3.17	+	3.79	0.000123	0.00607
positive regulation of transmembrane transport (GO:0034764)	248	12	3.17	+	3.79	0.000123	0.00605
cellular response to organic cyclic compound (GO:0071407)	663	32	8.46	+	3.78	2.83e-10	8.79e-08
response to monosaccharide (GO:0034284)	228	11	2.91	+	3.78	0.000239	0.0104
carbohydrate homeostasis (GO:0033500)	250	12	3.19	+	3.76	0.000132	0.00642
cellular response to external stimulus (GO:0071496)	396	19	5.05	+	3.76	1.51e-06	0.000143
negative regulation of protein transport (GO:0051224)	209	10	2.67	+	3.75	0.000486	0.0181
positive regulation of cellular component movement (GO:0051272)	611	29	7.8	+	3.72	2.96e-09	6.45e-07
urogenital system development (GO:0001655)	380	18	4.85	+	3.71	3.4e-06	0.000288
regulation of neurotransmitter transport (GO:0051588)	190	9	2.43	+	3.71	0.000987	0.0317
regulation of response to wounding (GO:1903034)	191	9	2.44	+	3.69	0.00102	0.0326
negative regulation of cell projection organization (GO:0031345)	213	10	2.72	+	3.68	0.000559	0.0203
regulation of transmembrane transporter activity (GO:0022898)	277	13	3.54	+	3.68	8.63e-05	0.00449
regulation of blood circulation (GO:1903522)	256	12	3.27	+	3.67	0.000163	0.00761
regulation of cation transmembrane transport (GO:1904062)	363	17	4.63	+	3.67	7.35e-06	0.000535
negative regulation of establishment of protein localization (GO:1904950)	214	10	2.73	+	3.66	0.000579	0.021
positive regulation of locomotion (GO:0040017)	623	29	7.95	+	3.65	4.49e-09	8.94e-07
muscle system process (GO:0003012)	258	12	3.29	+	3.64	0.000174	0.00808
response to lipid (GO:0033993)	1205	56	15.38	+	3.64	9e-17	1.32e-13
positive regulation of cell migration (GO:0030335)	567	26	7.24	+	3.59	3.95e-08	6.13e-06
response to ethanol (GO:0045471)	241	11	3.08	+	3.58	0.000376	0.015
negative regulation of secretion by cell (GO:1903531)	241	11	3.08	+	3.58	0.000376	0.0149
regulation of exocytosis (GO:0017157)	264	12	3.37	+	3.56	0.000213	0.00949
regulation of transporter activity (GO:0032409)	287	13	3.66	+	3.55	0.000121	0.00601
skin development (GO:0043588)	221	10	2.82	+	3.54	0.000734	0.0252
response to nutrient levels (GO:0031667)	730	33	9.32	+	3.54	7.2e-10	1.9e-07
regulation of neurotransmitter levels (GO:0001505)	399	18	5.09	+	3.53	6.47e-06	0.000483
response to alcohol (GO:0097305)	399	18	5.09	+	3.53	6.47e-06	0.000481
regulation of hormone secretion (GO:0046883)	311	14	3.97	+	3.53	7.1e-05	0.00382
renal system development (GO:0072001)	334	15	4.26	+	3.52	4.03e-05	0.0024
regulation of ion transmembrane transport (GO:0034765)	490	22	6.25	+	3.52	6.43e-07	6.96e-05
response to glucocorticoid (GO:0051384)	290	13	3.7	+	3.51	0.000134	0.0065
regulation of regulated secretory pathway (GO:1903305)	201	9	2.57	+	3.51	0.00144	0.0418
response to extracellular stimulus (GO:0009991)	760	34	9.7	+	3.5	5.03e-10	1.42e-07
calcium ion transport (GO:0006816)	246	11	3.14	+	3.5	0.000444	0.0169
negative regulation of protein phosphorylation (GO:0001933)	425	19	5.43	+	3.5	4.04e-06	0.000335
wound healing (GO:0042060)	358	16	4.57	+	3.5	2.36e-05	0.0015
steroid metabolic process (GO:0008202)	224	10	2.86	+	3.5	0.000811	0.0273
inflammatory response (GO:0006954)	426	19	5.44	+	3.49	4.17e-06	0.000342
kidney development (GO:0001822)	315	14	4.02	+	3.48	8.09e-05	0.00427
response to virus (GO:0009615)	225	10	2.87	+	3.48	0.000838	0.028
cofactor metabolic process (GO:0051186)	383	17	4.89	+	3.48	1.43e-05	0.000962
regulation of transmembrane transport (GO:0034762)	587	26	7.49	+	3.47	7.61e-08	1.09e-05
regulation of vasculature development (GO:1901342)	340	15	4.34	+	3.46	4.9e-05	0.00282
cellular response to biotic stimulus (GO:0071216)	273	12	3.48	+	3.44	0.000286	0.0121
regulation of blood pressure (GO:0008217)	205	9	2.62	+	3.44	0.00164	0.0457
response to organic cyclic compound (GO:0014070)	1322	58	16.88	+	3.44	2.74e-16	3.69e-13
response to oxidative stress (GO:0006979)	456	20	5.82	+	3.44	2.96e-06	0.000259
vascular process in circulatory system (GO:0003018)	206	9	2.63	+	3.42	0.00169	0.0468
cellular response to xenobiotic stimulus (GO:0071466)	207	9	2.64	+	3.41	0.00174	0.0478
response to temperature stimulus (GO:0009266)	231	10	2.95	+	3.39	0.00101	0.0324
regulation of intracellular protein transport (GO:0033157)	232	10	2.96	+	3.38	0.00105	0.0332
positive regulation of intracellular transport (GO:0032388)	209	9	2.67	+	3.37	0.00186	0.0501
positive regulation of protein kinase activity (GO:0045860)	489	21	6.24	+	3.36	2.28e-06	0.000208
regulation of system process (GO:0044057)	629	27	8.03	+	3.36	7.76e-08	1.09e-05
response to reactive oxygen species (GO:0000302)	257	11	3.28	+	3.35	0.000629	0.0221
regulation of angiogenesis (GO:0045765)	304	13	3.88	+	3.35	0.000208	0.00931
cellular response to oxygen-containing compound (GO:1901701)	1241	53	15.84	+	3.35	1.94e-14	1.56e-11
regulation of ion transport (GO:0043269)	750	32	9.57	+	3.34	5.09e-09	9.9e-07
negative regulation of phosphorylation (GO:0042326)	469	20	5.99	+	3.34	4.43e-06	0.000354
regulation of protein stability (GO:0031647)	282	12	3.6	+	3.33	0.000379	0.0149
protein complex oligomerization (GO:0051259)	355	15	4.53	+	3.31	7.8e-05	0.00414
lung development (GO:0030324)	239	10	3.05	+	3.28	0.0013	0.0393
regulation of cell motility (GO:2000145)	990	41	12.64	+	3.24	6.61e-11	2.37e-08
cell-cell adhesion (GO:0098609)	411	17	5.25	+	3.24	3.38e-05	0.00206
respiratory tube development (GO:0030323)	242	10	3.09	+	3.24	0.00142	0.0415
regulation of lipid metabolic process (GO:0019216)	363	15	4.63	+	3.24	9.89e-05	0.00508
response to toxic substance (GO:0009636)	702	29	8.96	+	3.24	5.48e-08	8.12e-06
regulation of locomotion (GO:0040012)	1066	44	13.61	+	3.23	1.33e-11	5.96e-09
response to corticosteroid (GO:0031960)	315	13	4.02	+	3.23	0.000289	0.0122
synapse organization (GO:0050808)	315	13	4.02	+	3.23	0.000289	0.0121
blood circulation (GO:0008015)	412	17	5.26	+	3.23	3.48e-05	0.0021
regulation of ion transmembrane transporter activity (GO:0032412)	268	11	3.42	+	3.22	0.000875	0.0291
reproductive structure development (GO:0048608)	537	22	6.85	+	3.21	2.72e-06	0.00024
biological adhesion (GO:0022610)	710	29	9.06	+	3.2	6.92e-08	1.01e-05
epidermis development (GO:0008544)	245	10	3.13	+	3.2	0.00155	0.0442
cellular response to acid chemical (GO:0071229)	270	11	3.45	+	3.19	0.000928	0.0302
innate immune response (GO:0045087)	516	21	6.59	+	3.19	5.09e-06	0.000395
regulation of calcium ion transport (GO:0051924)	295	12	3.77	+	3.19	0.000557	0.0203
reproductive system development (GO:0061458)	542	22	6.92	+	3.18	3.14e-06	0.000269
regulation of inflammatory response (GO:0050727)	346	14	4.42	+	3.17	0.000207	0.00928
regulation of vesicle-mediated transport (GO:0060627)	618	25	7.89	+	3.17	6.91e-07	7.39e-05
respiratory system development (GO:0060541)	272	11	3.47	+	3.17	0.000982	0.0317
alcohol metabolic process (GO:0006066)	297	12	3.79	+	3.17	0.00059	0.0212
regulation of neuron projection development (GO:0010975)	619	25	7.9	+	3.16	7.11e-07	7.5e-05
regulation of peptidyl-tyrosine phosphorylation (GO:0050730)	273	11	3.48	+	3.16	0.00101	0.0324
negative regulation of secretion (GO:0051048)	273	11	3.48	+	3.16	0.00101	0.0323
metal ion transport (GO:0030001)	596	24	7.61	+	3.15	1.26e-06	0.000122
circulatory system process (GO:0003013)	423	17	5.4	+	3.15	4.77e-05	0.00277
positive regulation of ERK1 and ERK2 cascade (GO:0070374)	249	10	3.18	+	3.15	0.00174	0.0476
response to steroid hormone (GO:0048545)	474	19	6.05	+	3.14	1.77e-05	0.00116
cell adhesion (GO:0007155)	701	28	8.95	+	3.13	1.83e-07	2.37e-05
response to antibiotic (GO:0046677)	503	20	6.42	+	3.11	1.19e-05	0.000834
regulation of cell projection organization (GO:0031344)	805	32	10.28	+	3.11	2.54e-08	4.09e-06
regulation of cell migration (GO:0030334)	935	37	11.94	+	3.1	2.06e-09	4.76e-07
behavior (GO:0007610)	710	28	9.06	+	3.09	2.35e-07	2.92e-05
regulation of small molecule metabolic process (GO:0062012)	356	14	4.54	+	3.08	0.000274	0.0117
response to hormone (GO:0009725)	1224	48	15.62	+	3.07	7.69e-12	3.65e-09
response to oxygen-containing compound (GO:1901700)	1996	78	25.48	+	3.06	3.11e-19	5.03e-15
positive regulation of kinase activity (GO:0033674)	563	22	7.19	+	3.06	5.62e-06	0.00043
positive regulation of cell projection organization (GO:0031346)	487	19	6.22	+	3.06	2.53e-05	0.0016
regulation of cellular component movement (GO:0051270)	1078	42	13.76	+	3.05	2.3e-10	7.43e-08
regulation of plasma membrane bounded cell projection organization (GO:0120035)	796	31	10.16	+	3.05	6.64e-08	9.74e-06
response to hypoxia (GO:0001666)	411	16	5.25	+	3.05	0.000113	0.0057
positive regulation of cell population proliferation (GO:0008284)	1005	39	12.83	+	3.04	1.22e-09	3.04e-07
response to bacterium (GO:0009617)	831	32	10.61	+	3.02	5.14e-08	7.76e-06
regulation of ERK1 and ERK2 cascade (GO:0070372)	338	13	4.31	+	3.01	0.00055	0.0202
response to mechanical stimulus (GO:0009612)	312	12	3.98	+	3.01	0.000891	0.0295
divalent metal ion transport (GO:0070838)	289	11	3.69	+	2.98	0.00157	0.0446
cellular response to hormone stimulus (GO:0032870)	684	26	8.73	+	2.98	1.26e-06	0.000123
positive regulation of apoptotic process (GO:0043065)	661	25	8.44	+	2.96	2.22e-06	0.000203
positive regulation of protein phosphorylation (GO:0001934)	1033	39	13.19	+	2.96	2.57e-09	5.77e-07
chemotaxis (GO:0006935)	477	18	6.09	+	2.96	6.25e-05	0.00344
response to peptide (GO:1901652)	610	23	7.79	+	2.95	6.02e-06	0.000458
gonad development (GO:0008406)	292	11	3.73	+	2.95	0.00169	0.0469
positive regulation of transferase activity (GO:0051347)	638	24	8.14	+	2.95	3.9e-06	0.000324
positive regulation of cellular protein localization (GO:1903829)	319	12	4.07	+	2.95	0.00107	0.0337
negative regulation of protein modification process (GO:0031400)	613	23	7.82	+	2.94	6.5e-06	0.000481
taxis (GO:0042330)	480	18	6.13	+	2.94	6.75e-05	0.00368
cation homeostasis (GO:0055080)	747	28	9.54	+	2.94	6.26e-07	6.88e-05
positive regulation of programmed cell death (GO:0043068)	667	25	8.51	+	2.94	2.58e-06	0.000229
response to decreased oxygen levels (GO:0036293)	428	16	5.46	+	2.93	0.000177	0.00814
divalent inorganic cation transport (GO:0072511)	295	11	3.77	+	2.92	0.00183	0.0496
regulation of DNA-binding transcription factor activity (GO:0051090)	403	15	5.14	+	2.92	0.000294	0.0122
purine-containing compound metabolic process (GO:0072521)	350	13	4.47	+	2.91	0.000751	0.0256
cellular response to peptide (GO:1901653)	377	14	4.81	+	2.91	0.000476	0.0178
regulation of cell morphogenesis (GO:0022604)	540	20	6.89	+	2.9	3.15e-05	0.00195
regulation of response to external stimulus (GO:0032101)	973	36	12.42	+	2.9	1.86e-08	3.16e-06
positive regulation of neuron projection development (GO:0010976)	379	14	4.84	+	2.89	0.0005	0.0185
neurogenesis (GO:0022008)	1817	67	23.19	+	2.89	3.42e-15	2.9e-12
inorganic ion homeostasis (GO:0098771)	760	28	9.7	+	2.89	8.7e-07	9e-05
inorganic cation transmembrane transport (GO:0098662)	543	20	6.93	+	2.89	3.4e-05	0.00207
metal ion homeostasis (GO:0055065)	680	25	8.68	+	2.88	3.58e-06	0.000301
cellular response to drug (GO:0035690)	517	19	6.6	+	2.88	5.5e-05	0.00313
cellular chemical homeostasis (GO:0055082)	819	30	10.45	+	2.87	3.87e-07	4.46e-05
response to peptide hormone (GO:0043434)	519	19	6.63	+	2.87	5.78e-05	0.00323
regulation of neuron differentiation (GO:0045664)	793	29	10.12	+	2.86	6.33e-07	6.9e-05
response to acid chemical (GO:0001101)	520	19	6.64	+	2.86	5.92e-05	0.00327
response to drug (GO:0042493)	1398	51	17.85	+	2.86	1.98e-11	7.97e-09
striated muscle tissue development (GO:0014706)	329	12	4.2	+	2.86	0.00138	0.0407
regulation of membrane potential (GO:0042391)	468	17	5.97	+	2.85	0.000155	0.00732
response to oxygen levels (GO:0070482)	469	17	5.99	+	2.84	0.000159	0.00748
cellular homeostasis (GO:0019725)	939	34	11.99	+	2.84	7.91e-08	1.1e-05
negative regulation of phosphorus metabolic process (GO:0010563)	581	21	7.42	+	2.83	2.81e-05	0.00175
negative regulation of phosphate metabolic process (GO:0045936)	581	21	7.42	+	2.83	2.81e-05	0.00175
regulation of metal ion transport (GO:0010959)	443	16	5.65	+	2.83	0.000257	0.0111
positive regulation of phosphorylation (GO:0042327)	1108	40	14.14	+	2.83	5.32e-09	1.02e-06
response to organonitrogen compound (GO:0010243)	1280	46	16.34	+	2.82	3.64e-10	1.09e-07
response to nitrogen compound (GO:1901698)	1367	49	17.45	+	2.81	9.51e-11	3.27e-08
regulation of intracellular transport (GO:0032386)	364	13	4.65	+	2.8	0.00106	0.0335
positive regulation of transport (GO:0051050)	1149	41	14.67	+	2.8	4.61e-09	9.07e-07
cellular cation homeostasis (GO:0030003)	673	24	8.59	+	2.79	9.24e-06	0.00066
negative regulation of multicellular organismal process (GO:0051241)	1319	47	16.84	+	2.79	2.97e-10	9.04e-08
response to cytokine (GO:0034097)	902	32	11.51	+	2.78	3.06e-07	3.68e-05
response to endogenous stimulus (GO:0009719)	1778	63	22.7	+	2.78	1.63e-13	1.1e-10
positive regulation of neurogenesis (GO:0050769)	595	21	7.6	+	2.76	3.93e-05	0.00236
cellular response to cytokine stimulus (GO:0071345)	766	27	9.78	+	2.76	3.07e-06	0.000265
regulation of neurogenesis (GO:0050767)	966	34	12.33	+	2.76	1.51e-07	2e-05
sex differentiation (GO:0007548)	341	12	4.35	+	2.76	0.00184	0.0499
regulation of protein kinase activity (GO:0045859)	739	26	9.43	+	2.76	4.88e-06	0.000382
chemical homeostasis (GO:0048878)	1194	42	15.24	+	2.76	4.36e-09	8.8e-07
regulation of nervous system development (GO:0051960)	1083	38	13.82	+	2.75	2.79e-08	4.45e-06
response to other organism (GO:0051707)	1254	44	16.01	+	2.75	1.9e-09	4.51e-07
defense response (GO:0006952)	1112	39	14.19	+	2.75	1.81e-08	3.11e-06
response to growth factor (GO:0070848)	571	20	7.29	+	2.74	6.65e-05	0.00364
calcium ion homeostasis (GO:0055074)	514	18	6.56	+	2.74	0.000154	0.00731
cellular ion homeostasis (GO:0006873)	686	24	8.76	+	2.74	1.25e-05	0.000868
ion homeostasis (GO:0050801)	829	29	10.58	+	2.74	1.5e-06	0.000143
response to external biotic stimulus (GO:0043207)	1258	44	16.06	+	2.74	2.09e-09	4.74e-07
positive regulation of cell adhesion (GO:0045785)	430	15	5.49	+	2.73	0.000565	0.0205
positive regulation of cell differentiation (GO:0045597)	1122	39	14.32	+	2.72	2.28e-08	3.72e-06
organic hydroxy compound metabolic process (GO:1901615)	432	15	5.51	+	2.72	0.000591	0.0212
regulation of cytokine production (GO:0001817)	720	25	9.19	+	2.72	9.3e-06	0.000661
blood vessel development (GO:0001568)	490	17	6.25	+	2.72	0.000261	0.0112
positive regulation of phosphorus metabolic process (GO:0010562)	1186	41	15.14	+	2.71	1.1e-08	2.02e-06
positive regulation of phosphate metabolic process (GO:0045937)	1186	41	15.14	+	2.71	1.1e-08	1.99e-06
positive regulation of nervous system development (GO:0051962)	666	23	8.5	+	2.71	2.33e-05	0.00148
regulation of cell-cell adhesion (GO:0022407)	406	14	5.18	+	2.7	0.000953	0.0309
export from cell (GO:0140352)	465	16	5.94	+	2.7	0.00043	0.0165
cellular metal ion homeostasis (GO:0006875)	611	21	7.8	+	2.69	5.67e-05	0.00318
negative regulation of protein metabolic process (GO:0051248)	1135	39	14.49	+	2.69	3.07e-08	4.86e-06
response to external stimulus (GO:0009605)	2476	85	31.61	+	2.69	1.12e-17	3.61e-14
regulation of endopeptidase activity (GO:0052548)	437	15	5.58	+	2.69	0.000662	0.023
monocarboxylic acid metabolic process (GO:0032787)	496	17	6.33	+	2.69	0.000299	0.0124
central nervous system development (GO:0007417)	1109	38	14.16	+	2.68	5.07e-08	7.71e-06
nervous system development (GO:0007399)	2460	84	31.4	+	2.68	2.59e-17	5.96e-14
response to biotic stimulus (GO:0009607)	1290	44	16.47	+	2.67	4.35e-09	8.9e-07
positive regulation of cell death (GO:0010942)	734	25	9.37	+	2.67	1.27e-05	0.000879
regulation of neuron death (GO:1901214)	382	13	4.88	+	2.67	0.00161	0.0453
regulation of protein phosphorylation (GO:0001932)	1473	50	18.8	+	2.66	3.69e-10	1.08e-07
cellular response to growth factor stimulus (GO:0071363)	532	18	6.79	+	2.65	0.000232	0.0101
cellular lipid metabolic process (GO:0044255)	829	28	10.58	+	2.65	4.37e-06	0.000351
tissue development (GO:0009888)	1747	59	22.3	+	2.65	7.99e-12	3.69e-09
response to abiotic stimulus (GO:0009628)	1374	46	17.54	+	2.62	3.22e-09	6.83e-07
cellular response to chemical stimulus (GO:0070887)	2810	94	35.87	+	2.62	5e-19	4.04e-15
positive regulation of developmental process (GO:0051094)	1556	52	19.86	+	2.62	2.61e-10	8.27e-08
enzyme linked receptor protein signaling pathway (GO:0007167)	539	18	6.88	+	2.62	0.00027	0.0116
positive regulation of neuron differentiation (GO:0045666)	480	16	6.13	+	2.61	0.000599	0.0212
secretion by cell (GO:0032940)	420	14	5.36	+	2.61	0.0013	0.0393
inorganic ion transmembrane transport (GO:0098660)	630	21	8.04	+	2.61	8.61e-05	0.00451
positive regulation of protein modification process (GO:0031401)	1263	42	16.12	+	2.61	2.08e-08	3.42e-06
cellular response to organonitrogen compound (GO:0071417)	693	23	8.85	+	2.6	4.22e-05	0.00249
regulation of anatomical structure morphogenesis (GO:0022603)	1090	36	13.91	+	2.59	2.81e-07	3.41e-05
regulation of hormone levels (GO:0010817)	576	19	7.35	+	2.58	0.000213	0.00949
divalent inorganic cation homeostasis (GO:0072507)	546	18	6.97	+	2.58	0.000314	0.0128
cellular response to endogenous stimulus (GO:0071495)	1311	43	16.73	+	2.57	2.02e-08	3.39e-06
tube development (GO:0035295)	946	31	12.08	+	2.57	2.38e-06	0.000213
cellular response to organic substance (GO:0071310)	2229	73	28.45	+	2.57	5.25e-14	4.04e-11
negative regulation of cellular protein metabolic process (GO:0032269)	1069	35	13.65	+	2.56	5.1e-07	5.71e-05
vasculature development (GO:0001944)	521	17	6.65	+	2.56	0.000514	0.019
positive regulation of multicellular organismal process (GO:0051240)	1963	64	25.06	+	2.55	5.54e-12	2.71e-09
cation transmembrane transport (GO:0098655)	614	20	7.84	+	2.55	0.000171	0.00795
regulation of peptide transport (GO:0090087)	829	27	10.58	+	2.55	1.23e-05	0.000857
regulation of secretion by cell (GO:1903530)	893	29	11.4	+	2.54	6.08e-06	0.000458
positive regulation of response to external stimulus (GO:0032103)	493	16	6.29	+	2.54	0.000789	0.0267
regulation of transport (GO:0051049)	2038	66	26.02	+	2.54	2.68e-12	1.44e-09
lipid metabolic process (GO:0006629)	1054	34	13.45	+	2.53	1.04e-06	0.000105
positive regulation of MAPK cascade (GO:0043410)	559	18	7.14	+	2.52	0.000411	0.0159
regulation of phosphorylation (GO:0042325)	1618	52	20.65	+	2.52	1.26e-09	3.07e-07
muscle structure development (GO:0061061)	498	16	6.36	+	2.52	0.000874	0.0291
epithelium development (GO:0060429)	1059	34	13.52	+	2.52	1.82e-06	0.000169
secretion (GO:0046903)	561	18	7.16	+	2.51	0.000428	0.0165
cellular calcium ion homeostasis (GO:0006874)	499	16	6.37	+	2.51	0.000892	0.0295
regulation of cell development (GO:0060284)	1123	36	14.34	+	2.51	8.34e-07	8.68e-05
positive regulation of cell development (GO:0010720)	687	22	8.77	+	2.51	0.000103	0.00524
regulation of protein transport (GO:0051223)	781	25	9.97	+	2.51	3.45e-05	0.00209
generation of neurons (GO:0048699)	1687	54	21.53	+	2.51	6.05e-10	1.65e-07
regulation of defense response (GO:0031347)	657	21	8.39	+	2.5	0.000151	0.0072
regulation of peptidase activity (GO:0052547)	470	15	6	+	2.5	0.00134	0.0401
regulation of kinase activity (GO:0043549)	848	27	10.82	+	2.49	1.82e-05	0.00119
homeostatic process (GO:0042592)	1698	54	21.67	+	2.49	7.19e-10	1.93e-07
regulation of localization (GO:0032879)	2963	94	37.82	+	2.49	1.65e-17	4.44e-14
cardiovascular system development (GO:0072358)	536	17	6.84	+	2.48	0.000698	0.0241
epithelial cell differentiation (GO:0030855)	538	17	6.87	+	2.48	0.000726	0.0249
regulation of cell differentiation (GO:0045595)	1905	60	24.32	+	2.47	8.49e-11	2.98e-08
cellular response to nitrogen compound (GO:1901699)	762	24	9.73	+	2.47	0.000102	0.00525
regulation of cellular protein localization (GO:1903827)	572	18	7.3	+	2.47	0.000534	0.0197
cation transport (GO:0006812)	827	26	10.56	+	2.46	4.82e-05	0.00279
positive regulation of cellular protein metabolic process (GO:0032270)	1624	51	20.73	+	2.46	3.41e-09	7.16e-07
positive regulation of cellular component organization (GO:0051130)	1277	40	16.3	+	2.45	2.52e-07	3.1e-05
regulation of cell population proliferation (GO:0042127)	1699	53	21.69	+	2.44	1.91e-09	4.46e-07
negative regulation of transport (GO:0051051)	578	18	7.38	+	2.44	0.000601	0.0213
positive regulation of secretion by cell (GO:1903532)	514	16	6.56	+	2.44	0.0012	0.037
oxidation-reduction process (GO:0055114)	933	29	11.91	+	2.43	1.73e-05	0.00114
regulation of multicellular organismal process (GO:0051239)	3251	101	41.5	+	2.43	2.57e-18	1.38e-14
response to organic substance (GO:0010033)	3220	100	41.1	+	2.43	4.26e-18	1.72e-14
negative regulation of cell differentiation (GO:0045596)	777	24	9.92	+	2.42	0.000117	0.00584
regulation of establishment of protein localization (GO:0070201)	810	25	10.34	+	2.42	8.14e-05	0.00428
regulation of secretion (GO:0051046)	974	30	12.43	+	2.41	1.35e-05	0.000917
cellular divalent inorganic cation homeostasis (GO:0072503)	521	16	6.65	+	2.41	0.00138	0.0407
defense response to other organism (GO:0098542)	755	23	9.64	+	2.39	0.000189	0.00859
regulation of transferase activity (GO:0051338)	954	29	12.18	+	2.38	2.31e-05	0.00148
negative regulation of developmental process (GO:0051093)	1053	32	13.44	+	2.38	8.09e-06	0.000583
regulation of multicellular organismal development (GO:2000026)	2146	65	27.39	+	2.37	5.79e-11	2.12e-08
positive regulation of protein metabolic process (GO:0051247)	1730	52	22.08	+	2.35	1.05e-08	1.95e-06
circulatory system development (GO:0072359)	932	28	11.9	+	2.35	3.85e-05	0.00232
brain development (GO:0007420)	869	26	11.09	+	2.34	8.04e-05	0.00425
regulation of phosphate metabolic process (GO:0019220)	1808	54	23.08	+	2.34	5.96e-09	1.13e-06
gland development (GO:0048732)	603	18	7.7	+	2.34	0.0013	0.0393
regulation of phosphorus metabolic process (GO:0051174)	1809	54	23.09	+	2.34	6.06e-09	1.14e-06
cell-cell signaling (GO:0007267)	771	23	9.84	+	2.34	0.000231	0.0101
positive regulation of secretion (GO:0051047)	570	17	7.28	+	2.34	0.00186	0.05
regulation of response to stress (GO:0080134)	1375	41	17.55	+	2.34	7.05e-07	7.49e-05
regulation of protein modification process (GO:0031399)	1882	56	24.02	+	2.33	3.21e-09	6.9e-07
positive regulation of cell communication (GO:0010647)	1793	53	22.89	+	2.32	1.16e-08	2.06e-06
ion transmembrane transport (GO:0034220)	846	25	10.8	+	2.31	0.000131	0.00643
tube morphogenesis (GO:0035239)	679	20	8.67	+	2.31	0.000718	0.0247
positive regulation of signaling (GO:0023056)	1801	53	22.99	+	2.31	2.03e-08	3.37e-06
response to stress (GO:0006950)	3267	96	41.7	+	2.3	1.01e-15	1.09e-12
head development (GO:0060322)	919	27	11.73	+	2.3	7.39e-05	0.00396
intracellular signal transduction (GO:0035556)	1435	42	18.32	+	2.29	6.89e-07	7.41e-05
negative regulation of cellular component organization (GO:0051129)	754	22	9.62	+	2.29	0.000406	0.0158
organophosphate metabolic process (GO:0019637)	758	22	9.68	+	2.27	0.00043	0.0165
negative regulation of cell population proliferation (GO:0008285)	691	20	8.82	+	2.27	0.00084	0.0281
regulation of cellular catabolic process (GO:0031329)	727	21	9.28	+	2.26	0.000622	0.0219
regulation of cellular localization (GO:0060341)	870	25	11.11	+	2.25	0.00019	0.0086
cell differentiation (GO:0030154)	3553	102	45.35	+	2.25	3.33e-16	4.14e-13
cell migration (GO:0016477)	846	24	10.8	+	2.22	0.000453	0.0171
movement of cell or subcellular component (GO:0006928)	1376	39	17.56	+	2.22	5.23e-06	0.000404
positive regulation of intracellular signal transduction (GO:1902533)	989	28	12.62	+	2.22	0.00012	0.00599
regulation of cell adhesion (GO:0030155)	707	20	9.02	+	2.22	0.00105	0.0332
cell surface receptor signaling pathway (GO:0007166)	1735	49	22.15	+	2.21	1.89e-07	2.42e-05
cellular developmental process (GO:0048869)	3645	102	46.53	+	2.19	2.81e-15	2.52e-12
regulation of MAPK cascade (GO:0043408)	752	21	9.6	+	2.19	0.00137	0.0407
positive regulation of catalytic activity (GO:0043085)	1325	37	16.91	+	2.19	1.21e-05	0.000847
regulation of cell communication (GO:0010646)	3295	92	42.06	+	2.19	1.13e-13	8.27e-11
ion transport (GO:0006811)	1254	35	16.01	+	2.19	2.4e-05	0.00152
regulation of biological quality (GO:0065008)	4025	112	51.38	+	2.18	4.27e-17	7.65e-14
developmental process involved in reproduction (GO:0003006)	1043	29	13.31	+	2.18	0.000108	0.0055
regulation of signaling (GO:0023051)	3312	92	42.28	+	2.18	1.43e-13	1.01e-10
regulation of developmental process (GO:0050793)	2702	75	34.49	+	2.17	1.06e-10	3.5e-08
positive regulation of hydrolase activity (GO:0051345)	685	19	8.74	+	2.17	0.00172	0.0474
regulation of catabolic process (GO:0009894)	875	24	11.17	+	2.15	0.000581	0.021
cellular response to stress (GO:0033554)	1577	43	20.13	+	2.14	3.8e-06	0.000318
regulation of cellular protein metabolic process (GO:0032268)	2654	72	33.88	+	2.13	5.61e-10	1.56e-07
positive regulation of molecular function (GO:0044093)	1699	46	21.69	+	2.12	1.62e-06	0.000152
regulation of intracellular signal transduction (GO:1902531)	1626	44	20.76	+	2.12	3.06e-06	0.000266
neuron development (GO:0048666)	852	23	10.88	+	2.11	0.000908	0.03
regulation of protein localization (GO:0032880)	1115	30	14.23	+	2.11	0.000171	0.00795
small molecule metabolic process (GO:0044281)	1497	40	19.11	+	2.09	1.29e-05	0.000889
cell development (GO:0048468)	1724	46	22.01	+	2.09	3.2e-06	0.000273
locomotion (GO:0040011)	1164	31	14.86	+	2.09	0.00014	0.00678
system development (GO:0048731)	4518	120	57.67	+	2.08	7.21e-17	1.16e-13
animal organ development (GO:0048513)	3430	91	43.78	+	2.08	3.81e-12	1.98e-09
regulation of protein metabolic process (GO:0051246)	2835	75	36.19	+	2.07	9.16e-10	2.38e-07
positive regulation of signal transduction (GO:0009967)	1597	42	20.39	+	2.06	1.37e-05	0.000927
regulation of cellular component organization (GO:0051128)	2559	67	32.67	+	2.05	1.15e-08	2.06e-06
multi-organism process (GO:0051704)	2394	62	30.56	+	2.03	7.38e-08	1.06e-05
localization of cell (GO:0051674)	968	25	12.36	+	2.02	0.00109	0.0341
cell motility (GO:0048870)	968	25	12.36	+	2.02	0.00109	0.0341
negative regulation of molecular function (GO:0044092)	1162	30	14.83	+	2.02	0.000398	0.0156
positive regulation of response to stimulus (GO:0048584)	2286	59	29.18	+	2.02	2.03e-07	2.59e-05
phosphate-containing compound metabolic process (GO:0006796)	1863	48	23.78	+	2.02	4.27e-06	0.000345
regulation of programmed cell death (GO:0043067)	1553	40	19.82	+	2.02	3.16e-05	0.00194
regulation of cell death (GO:0010941)	1711	44	21.84	+	2.01	1.01e-05	0.000715
phosphorus metabolic process (GO:0006793)	1883	48	24.04	+	2	5e-06	0.00039
neuron differentiation (GO:0030182)	1067	27	13.62	+	1.98	0.00112	0.0349
regulation of immune system process (GO:0002682)	1426	36	18.2	+	1.98	0.000128	0.00626
multicellular organism development (GO:0007275)	4976	124	63.52	+	1.95	1.87e-15	1.78e-12
reproductive process (GO:0022414)	1566	39	19.99	+	1.95	9.51e-05	0.00492
regulation of signal transduction (GO:0009966)	2852	71	36.41	+	1.95	3.11e-08	4.88e-06
reproduction (GO:0000003)	1569	39	20.03	+	1.95	9.64e-05	0.00497
plasma membrane bounded cell projection organization (GO:0120036)	1063	26	13.57	+	1.92	0.00185	0.05
regulation of response to stimulus (GO:0048583)	3899	95	49.77	+	1.91	9.86e-11	3.31e-08
anatomical structure development (GO:0048856)	5348	130	68.27	+	1.9	1.61e-15	1.63e-12
developmental process (GO:0032502)	5776	140	73.73	+	1.9	4.05e-17	8.17e-14
regulation of apoptotic process (GO:0042981)	1527	37	19.49	+	1.9	0.000216	0.00954
immune response (GO:0006955)	1119	27	14.28	+	1.89	0.00162	0.0455
protein-containing complex assembly (GO:0065003)	1203	29	15.36	+	1.89	0.00135	0.0402
anatomical structure morphogenesis (GO:0009653)	2207	53	28.17	+	1.88	8.68e-06	0.000623
regulation of hydrolase activity (GO:0051336)	1212	29	15.47	+	1.87	0.00142	0.0415
negative regulation of response to stimulus (GO:0048585)	1596	38	20.37	+	1.87	0.000286	0.0121
negative regulation of cell communication (GO:0010648)	1315	31	16.79	+	1.85	0.00137	0.0407
regulation of molecular function (GO:0065009)	2927	69	37.36	+	1.85	5.34e-07	5.94e-05
negative regulation of signaling (GO:0023057)	1318	31	16.82	+	1.84	0.00139	0.041
negative regulation of nitrogen compound metabolic process (GO:0051172)	2384	56	30.43	+	1.84	7.57e-06	0.000548
regulation of catalytic activity (GO:0050790)	2220	52	28.34	+	1.83	2.32e-05	0.00148
immune system process (GO:0002376)	2024	47	25.84	+	1.82	6.91e-05	0.00374
response to chemical (GO:0042221)	5381	124	68.69	+	1.81	6.46e-13	4.01e-10
protein-containing complex subunit organization (GO:0043933)	1346	31	17.18	+	1.8	0.00163	0.0457
positive regulation of metabolic process (GO:0009893)	3666	84	46.8	+	1.8	4.52e-08	6.95e-06
positive regulation of cellular process (GO:0048522)	5473	125	69.86	+	1.79	9.02e-13	5.02e-10
positive regulation of nitrogen compound metabolic process (GO:0051173)	3197	73	40.81	+	1.79	5.85e-07	6.47e-05
positive regulation of cellular metabolic process (GO:0031325)	3379	77	43.13	+	1.79	2.75e-07	3.36e-05
cellular localization (GO:0051641)	2092	47	26.7	+	1.76	0.000143	0.00683
transport (GO:0006810)	3562	80	45.47	+	1.76	3.14e-07	3.76e-05
establishment of localization (GO:0051234)	3705	83	47.29	+	1.75	1.38e-07	1.87e-05
localization (GO:0051179)	4874	109	62.22	+	1.75	4.22e-10	1.22e-07
positive regulation of macromolecule metabolic process (GO:0010604)	3361	75	42.9	+	1.75	9.91e-07	0.000101
negative regulation of cellular process (GO:0048523)	4709	104	60.11	+	1.73	2.81e-09	6.21e-07
positive regulation of biological process (GO:0048518)	6114	135	78.05	+	1.73	6.9e-13	3.98e-10
negative regulation of cellular metabolic process (GO:0031324)	2583	57	32.97	+	1.73	5.19e-05	0.00298
negative regulation of macromolecule metabolic process (GO:0010605)	2596	57	33.14	+	1.72	5.4e-05	0.00309
positive regulation of gene expression (GO:0010628)	2068	45	26.4	+	1.7	0.000438	0.0168
positive regulation of biosynthetic process (GO:0009891)	2078	45	26.53	+	1.7	0.000464	0.0175
negative regulation of biological process (GO:0048519)	5232	113	66.79	+	1.69	1.17e-09	2.96e-07
negative regulation of metabolic process (GO:0009892)	2867	61	36.6	+	1.67	7.61e-05	0.00405
positive regulation of cellular biosynthetic process (GO:0031328)	2035	43	25.98	+	1.66	0.00122	0.0375
cellular component assembly (GO:0022607)	2131	45	27.2	+	1.65	0.00107	0.0338
protein localization (GO:0008104)	1896	40	24.2	+	1.65	0.00182	0.0495
organonitrogen compound metabolic process (GO:1901564)	4738	99	60.48	+	1.64	1.56e-07	2.04e-05
multicellular organismal process (GO:0032501)	7443	155	95.01	+	1.63	2.38e-13	1.54e-10
cellular response to stimulus (GO:0051716)	7042	146	89.89	+	1.62	5.5e-12	2.77e-09
response to stimulus (GO:0050896)	8712	178	111.21	+	1.6	7.37e-16	8.5e-13
cellular protein modification process (GO:0006464)	2515	51	32.1	+	1.59	0.00091	0.03
protein modification process (GO:0036211)	2515	51	32.1	+	1.59	0.00091	0.0299
regulation of cellular metabolic process (GO:0031323)	5759	110	73.51	+	1.5	2e-06	0.000185
regulation of primary metabolic process (GO:0080090)	5561	106	70.99	+	1.49	4.22e-06	0.000344
regulation of nitrogen compound metabolic process (GO:0051171)	5405	103	68.99	+	1.49	6.72e-06	0.000493
regulation of metabolic process (GO:0019222)	6157	117	78.59	+	1.49	1.11e-06	0.000112
cellular component organization (GO:0016043)	5084	95	64.9	+	1.46	4.4e-05	0.00259
cell communication (GO:0007154)	5537	103	70.68	+	1.46	2.09e-05	0.00135
organic substance metabolic process (GO:0071704)	7109	132	90.75	+	1.45	3.92e-07	4.49e-05
regulation of cellular biosynthetic process (GO:0031326)	3735	69	47.68	+	1.45	0.0013	0.039
regulation of biosynthetic process (GO:0009889)	3809	70	48.62	+	1.44	0.00142	0.0416
regulation of macromolecule metabolic process (GO:0060255)	5661	104	72.26	+	1.44	3.25e-05	0.002
metabolic process (GO:0008152)	7639	140	97.51	+	1.44	2.23e-07	2.79e-05
cellular metabolic process (GO:0044237)	6768	124	86.39	+	1.44	2.99e-06	0.000261
cellular component organization or biogenesis (GO:0071840)	5302	95	67.68	+	1.4	0.00024	0.0104
signal transduction (GO:0007165)	5093	91	65.01	+	1.4	0.000445	0.0169
signaling (GO:0023052)	5380	95	68.68	+	1.38	0.000439	0.0168
nitrogen compound metabolic process (GO:0006807)	6178	107	78.86	+	1.36	0.000282	0.012
primary metabolic process (GO:0044238)	6695	114	85.46	+	1.33	0.000301	0.0124
regulation of biological process (GO:0050789)	11725	193	149.67	+	1.29	1.21e-07	1.65e-05
regulation of cellular process (GO:0050794)	11105	182	141.75	+	1.28	1.31e-06	0.000127
cellular process (GO:0009987)	14303	232	182.58	+	1.27	2.44e-11	9.59e-09
biological regulation (GO:0065007)	12395	198	158.22	+	1.25	9.69e-07	9.96e-05
biological_process (GO:0008150)	17651	255	225.31	+	1.13	3.66e-07	4.32e-05

## Sheet: GO_BP_miCox79_up
Analysis Type:	PANTHER Overrepresentation Test (Released 20190711)
Annotation Version and Release Date:	GO Ontology database Released 2020-01-03
Analyzed List:	Client Text Box Input (Rattus norvegicus)
Reference List:	Rattus norvegicus (all genes in database)
Test Type:	FISHER
Correction:	FDR
GO biological process complete	Rattus norvegicus - REFLIST (21465)	Client Text Box Input (614)	Client Text Box Input (expected)	Client Text Box Input (over/under)	Client Text Box Input (fold Enrichment)	Client Text Box Input (raw P-value)	Client Text Box Input (FDR)
aminoacyl-tRNA metabolism involved in translational fidelity (GO:0106074)	14	5	0.4	+	12.49	0.000138	0.0148
tRNA aminoacylation for protein translation (GO:0006418)	44	15	1.26	+	11.92	5e-11	8.97e-08
formation of cytoplasmic translation initiation complex (GO:0001732)	15	5	0.43	+	11.65	0.000179	0.0183
tRNA aminoacylation (GO:0043039)	47	15	1.34	+	11.16	1.08e-10	1.24e-07
amino acid activation (GO:0043038)	48	15	1.37	+	10.92	1.38e-10	1.39e-07
cytoplasmic translational initiation (GO:0002183)	26	7	0.74	+	9.41	2.83e-05	0.0039
neurotrophin signaling pathway (GO:0038179)	28	6	0.8	+	7.49	0.000313	0.028
positive regulation of transcription from RNA polymerase II promoter in response to stress (GO:0036003)	29	6	0.83	+	7.23	0.000368	0.0316
positive regulation of response to endoplasmic reticulum stress (GO:1905898)	35	7	1	+	6.99	0.000144	0.0153
neutral amino acid transport (GO:0015804)	37	7	1.06	+	6.61	0.000195	0.0194
translational initiation (GO:0006413)	65	12	1.86	+	6.45	1.36e-06	0.000261
regulation of synaptic transmission, GABAergic (GO:0032228)	38	7	1.09	+	6.44	0.000225	0.022
endoplasmic reticulum unfolded protein response (GO:0030968)	53	9	1.52	+	5.94	5.11e-05	0.00655
regulation of response to endoplasmic reticulum stress (GO:1905897)	84	13	2.4	+	5.41	2.87e-06	0.000493
response to amphetamine (GO:0001975)	53	8	1.52	+	5.28	0.000275	0.0258
cellular response to unfolded protein (GO:0034620)	73	11	2.09	+	5.27	2.08e-05	0.00305
regulation of transcription from RNA polymerase II promoter in response to stress (GO:0043618)	54	8	1.54	+	5.18	0.000308	0.0279
response to unfolded protein (GO:0006986)	95	14	2.72	+	5.15	2.02e-06	0.000361
regulation of DNA-templated transcription in response to stress (GO:0043620)	57	8	1.63	+	4.91	0.000427	0.0352
positive regulation of glucose transmembrane transport (GO:0010828)	57	8	1.63	+	4.91	0.000427	0.035
amino acid transport (GO:0006865)	113	15	3.23	+	4.64	2.83e-06	0.00049
cellular amino acid biosynthetic process (GO:0008652)	61	8	1.74	+	4.58	0.000642	0.0476
regulation of glucose transmembrane transport (GO:0010827)	92	12	2.63	+	4.56	3.23e-05	0.00442
cellular response to topologically incorrect protein (GO:0035967)	94	12	2.69	+	4.46	3.91e-05	0.00517
cellular response to nerve growth factor stimulus (GO:1990090)	79	10	2.26	+	4.43	0.000182	0.0184
response to topologically incorrect protein (GO:0035966)	119	15	3.4	+	4.41	5.01e-06	0.000834
regulation of glucose import (GO:0046324)	73	9	2.09	+	4.31	0.000452	0.0364
response to nerve growth factor (GO:1990089)	83	10	2.37	+	4.21	0.000261	0.0247
response to amine (GO:0014075)	76	9	2.17	+	4.14	0.000589	0.0451
amino acid transmembrane transport (GO:0003333)	76	9	2.17	+	4.14	0.000589	0.0449
tRNA metabolic process (GO:0006399)	165	19	4.72	+	4.03	9.87e-07	0.000199
regulation of synaptic vesicle exocytosis (GO:2000300)	113	13	3.23	+	4.02	5.05e-05	0.00652
positive regulation of protein localization to nucleus (GO:1900182)	87	10	2.49	+	4.02	0.000369	0.0315
regulation of synaptic vesicle cycle (GO:0098693)	155	17	4.43	+	3.83	6.59e-06	0.00106
response to endoplasmic reticulum stress (GO:0034976)	212	23	6.06	+	3.79	1.93e-07	5.38e-05
cellular amino acid metabolic process (GO:0006520)	252	25	7.21	+	3.47	2.73e-07	6.99e-05
post-embryonic development (GO:0009791)	130	12	3.72	+	3.23	0.000627	0.0466
negative regulation of cellular amide metabolic process (GO:0034249)	145	13	4.15	+	3.13	0.000488	0.0384
negative regulation of neuron apoptotic process (GO:0043524)	179	16	5.12	+	3.12	0.000118	0.0131
regulation of neurotransmitter secretion (GO:0046928)	147	13	4.2	+	3.09	0.000551	0.0425
regulation of proteasomal protein catabolic process (GO:0061136)	184	16	5.26	+	3.04	0.000158	0.0166
regulation of muscle organ development (GO:0048634)	164	14	4.69	+	2.98	0.000475	0.0378
regulation of neurotransmitter transport (GO:0051588)	190	16	5.43	+	2.94	0.000222	0.0219
[truncated: 166 more rows]

## Sheet: GO_BP_miCox474_up
Analysis Type:	PANTHER Overrepresentation Test (Released 20190711)
[truncated: 11 more rows]

[truncated: 4 more sheets: GO_CC_miCox79_down, GO_CC_miCox474_down, GO_CC_miCox79_up, GO_CC_miCox474_up]
